# Supplementary material for: (2S,7S)-10-Ethyl-1,8,10,12-tetra­aza­tetra­cyclo­[8.3.1.18,12.02,7]penta­decan-10-ium iodide
Source: Acta Crystallogr Sect E Struct Rep Online. 2012 Sep 29;68(Pt 10):o3041–2. doi: 10.1107/S1600536812040159 (PMC3470393; doi:10.1107/S1600536812040159)
Supplement: Supplementary file 1 [file e-68-o3041-sup1.cif]

##############################################################################
#                                                                            #
# This CIF contains the data in a paper accepted for publication in          #
# Acta Crystallographica Section E. It conforms to the requirements of       #
# Notes for Authors for Acta Crystallographica Section E, and has been       #
# peer reviewed under the auspices of the IUCr Commission on Journals.       #
#                                                                            #
# Full details of the Crystallographic Information File format               #
# are given in the paper "The Crystallographic Information File (CIF):       #
# a New Standard Archive File for Crystallography" by S. R. Hall, F. H.      #
# Allen and I. D. Brown [Acta Cryst. (1991), A47, 655-685].                  #
#                                                                            #
# The current version of the core CIF dictionary is obtainable from          #
# ftp://ftp.iucr.org/pub/cif_core.dic.                                       #
#                                                                            #
# Software is freely available for graphical display of the structure(s)     #
# in this CIF. For information consult the CIF software page                 #
# http://www.iucr.org/resources/cif/software.                                #
#                                                                            #
# This file may be used for bona fide research purposes within the           #
# scientific community so long as proper attribution is given to the journal # 
# article from which it was obtained.                                        #
#                                                                            #
##############################################################################
data_global
_audit_creation_method     'Jana2006 Version : 11/09/2012'
_journal_date_recd_electronic     2012-08-13
_journal_date_accepted     2012-09-21
_journal_name_full     'Acta Crystallographica, Section E'
_journal_year     2012
_journal_volume     68
_journal_issue     10
_journal_page_first     o3041
_journal_page_last     o3042
_journal_paper_category     QO
_journal_paper_doi     10.1107/S1600536812040159
_journal_coeditor_code     BH2451
_publ_contact_author_name     'Augusto Rivera'
_publ_contact_author_address
;
Universidad Nacional de Colombia, Sede Bogot\'a, Facultad de Ciencias,
Departamento de Qu\'imica, Cra 30 No.45-03, Bogot\'a, C\'odigo Postal 111321,
Colombia
;
_publ_contact_author_email     ariverau@unal.edu.co
_publ_contact_author_fax     57-1-3165220
_publ_contact_author_phone     57-1-3165000
_publ_section_title
;\
(2<i>S</i>,7<i>S</i>)-10-Ethyl-1,8,10,12-tetraazatetracyclo\
[8.3.1.1^8,12^.0^2,7^]pentadecan-10-ium iodide
;
loop_
    _publ_author_name
    _publ_author_footnote
    _publ_author_address
    "Rivera, Augusto" .
;
Universidad Nacional de Colombia, Sede Bogot\'a
Facultad de Ciencias
Departamento de Qu\'imica
Cra 30 No.45-03
Bogot\'a, C\'odigo Postal 111321
Colombia
;
    "Osorio, H\'ector Jairo" .
;
Universidad Nacional de Colombia
Sede Manizales
Colombia
;
    "Sadat-Bernal, John" .
;
Universidad Nacional de Colombia, Sede Bogot\'a
Facultad de Ciencias
Departamento de Qu\'imica
Cra 30 No.45-03
Bogot\'a, C\'odigo Postal 111321
Colombia
;
    'Eigner, V\'aclav'
;
Other affiliation:
Institute of Physics ASCR, v.v.i.,
Na Slovance 2,
182 21 Praha 8,
Czech Republic.
;
;
Department of Solid State Chemistry
Institute of Chemical Technology
Technick\'a 5
166 28 Prague
Czech Republic
;
    'Du\<sek, Michal' .
;
Institute of Physics ASCR, v.v.i.
Na Slovance 2
182 21 Praha 8
Czech Republic
;
data_I
_chemical_name_systematic
;
(2<i>S</i>,7<i>S</i>)-10-Ethyl-1,8,10,12-
tetraazatetracyclo[8.3.1.1^8,12^.0^2,7^]pentadecan-10-ium iodide
;
_chemical_name_common     ?
_chemical_formula_moiety     'C13 H25 N4 +, I -'
_chemical_formula_sum     'C13 H25 I1 N4'
_chemical_formula_structural     ?
_chemical_formula_analytical     ?
_chemical_formula_iupac     'C13 H25 N4 +, I -'
_chemical_formula_weight     364.3
_chemical_melting_point     450
_symmetry_cell_setting     orthorhombic
_symmetry_space_group_name_H-M     'P 21 21 21'
_symmetry_space_group_name_Hall     'P 2ac 2ab'
loop_
    _symmetry_equiv_pos_site_id
    _symmetry_equiv_pos_as_xyz
    1 x,y,z
    2 -x+1/2,-y,z+1/2
    3 -x,y+1/2,-z+1/2
    4 x+1/2,-y+1/2,-z
_cell_length_a     10.2227(5)
_cell_length_b     12.0375(6)
_cell_length_c     12.0941(6)
_cell_angle_alpha     90
_cell_angle_beta     90
_cell_angle_gamma     90
_cell_volume     1488.25(13)
_cell_formula_units_Z     4
_cell_measurement_reflns_used     3457
_cell_measurement_theta_min     3.1
_cell_measurement_theta_max     27.04
_cell_measurement_temperature     120.05(10)
_cell_special_details     ?
_exptl_crystal_description     prism
_exptl_crystal_colour     colourless
_exptl_crystal_size_max     0.243
_exptl_crystal_size_mid     0.060
_exptl_crystal_size_min     0.041
_exptl_crystal_size_rad     ?
_exptl_crystal_density_diffrn     1.6253
_exptl_crystal_density_meas     ?
_exptl_crystal_density_method     ?
_exptl_crystal_F_000     736
_exptl_absorpt_coefficient_mu     2.143
_exptl_absorpt_correction_type     multi-scan
_exptl_absorpt_process_details     '(CrysAlis PRO; Agilent, 2010)'
_exptl_absorpt_correction_T_min     0.746
_exptl_absorpt_correction_T_max     1
_exptl_special_details     ?
_diffrn_ambient_temperature     120.05
_diffrn_radiation_type     'Mo K\a'
_diffrn_radiation_wavelength     0.7107
_diffrn_radiation_source     'Enhance (Mo) X-ray Source'
_diffrn_radiation_monochromator     'graphite'
_diffrn_measurement_device_type     'Agilent Xcalibur (Atlas, Gemini ultra)'
_diffrn_measurement_device     'four-cycle diffractometer'
_diffrn_measurement_method     '\w scans'
_diffrn_detector_area_resol_mean     10.3784
_diffrn_reflns_number     5935
_diffrn_reflns_av_R_equivalents     0.0155
_diffrn_reflns_av_sigmaI/netI     0.0196
_diffrn_reflns_theta_min     3.11
_diffrn_reflns_theta_max     27.1
_diffrn_reflns_theta_full     27.1
_diffrn_measured_fraction_theta_max     0.99
_diffrn_measured_fraction_theta_full     0.99
_diffrn_reflns_limit_h_min     -13
_diffrn_reflns_limit_h_max     9
_diffrn_reflns_limit_k_min     -14
_diffrn_reflns_limit_k_max     15
_diffrn_reflns_limit_l_min     -10
_diffrn_reflns_limit_l_max     15
_diffrn_reflns_reduction_process     ?
_diffrn_standards_number     ?
_diffrn_standards_interval_count     ?
_diffrn_standards_interval_time     ?
_diffrn_standards_decay_%     ?
_refine_special_details     ?
_reflns_number_total     3223
_reflns_number_gt     3093
_reflns_threshold_expression     I>3\s(I)
_refine_ls_structure_factor_coef     Fsqd
_refine_ls_R_factor_all     0.0180
_refine_ls_R_factor_gt     0.0170
_refine_ls_wR_factor_gt     0.0407
_refine_ls_wR_factor_ref     0.0412
_refine_ls_goodness_of_fit_ref     1.19
_refine_ls_restrained_S_all     ?
_refine_ls_number_reflns     3223
_refine_ls_number_parameters     164
_refine_ls_number_restraints     0
_refine_ls_number_constraints     0
_refine_ls_hydrogen_treatment     constr
_refine_ls_weighting_scheme     sigma
_refine_ls_weighting_details     'w=1/(\s^2^(I)+0.0004I^2^)'
_refine_ls_shift/su_max     0.0181
_refine_ls_shift/su_mean     0.0035
_refine_diff_density_max     0.23
_refine_diff_density_min     -0.47
_refine_ls_extinction_method     none
_refine_ls_extinction_coef     ?
_refine_ls_abs_structure_details     'Flack (1983), 1353 Friedel pairs'
_refine_ls_abs_structure_Flack     0.026(15)
_refine_ls_abs_structure_Rogers     ?
loop_
    _atom_type_symbol
    _atom_type_scat_dispersion_real
    _atom_type_scat_dispersion_imag
    _atom_type_scat_source
    C 0.0033 0.0016 'International Tables Vol C tables 4.2.6.8 and 6.1.1.1'
    H 0.0000 0.0000 'International Tables Vol C tables 4.2.6.8 and 6.1.1.1'
    I -0.4742 1.8119 'International Tables Vol C tables 4.2.6.8 and 6.1.1.1'
    N 0.0061 0.0033 'International Tables Vol C tables 4.2.6.8 and 6.1.1.1'
_computing_data_collection     'CrysAlis PRO (Agilent, 2010)'
_computing_cell_refinement     'CrysAlis PRO (Agilent, 2010)'
_computing_data_reduction     'CrysAlis PRO (Agilent, 2010)'
_computing_structure_solution     '<i>Superflip</i> (Palatinus & Chapuis, 2007)'
_computing_structure_refinement
                          '<i>JANA2006</i> (Pet\<r\'i\<cek <i>et al.</i>, 2006)'
_computing_molecular_graphics     'DIAMOND (Brandenburg & Putz, 2005)'
_computing_publication_material
                         '<i>JANA2006</i>  (Pet\<r\'i\<cek <i>et al.</i>, 2006)'
loop_
    _atom_site_type_symbol
    _atom_site_label
    _atom_site_fract_x
    _atom_site_fract_y
    _atom_site_fract_z
    _atom_site_U_iso_or_equiv
    _atom_site_adp_type
    _atom_site_calc_flag
    _atom_site_refinement_flags
    _atom_site_occupancy
    _atom_site_symmetry_multiplicity
    _atom_site_disorder_assembly
    _atom_site_disorder_group
    I I1 0.995575(12) 0.462386(9) 0.966324(9) 0.01806(4) Uani d . 1 4 . .
    C C1 0.4852(2) 0.29285(13) 0.73421(15) 0.0153(5) Uani d . 1 4 . .
    N N2 0.36266(17) 0.33495(15) 0.78149(16) 0.0157(5) Uani d . 1 4 . .
    C C3 0.2959(2) 0.26756(17) 0.86111(18) 0.0170(6) Uani d . 1 4 . .
    N N4 0.20151(16) 0.17701(14) 0.81134(14) 0.0141(5) Uani d . 1 4 . .
    C C5 0.2742(2) 0.08504(16) 0.74916(17) 0.0146(6) Uani d . 1 4 . .
    N N6 0.35735(17) 0.12860(15) 0.66504(15) 0.0148(5) Uani d . 1 4 . .
    C C7 0.4840(2) 0.16841(14) 0.70831(15) 0.0142(5) Uani d . 1 4 . .
    C C8 0.6008(2) 0.13825(18) 0.63737(19) 0.0198(7) Uani d . 1 4 . .
    C C9 0.7262(2) 0.16905(18) 0.6984(2) 0.0213(7) Uani d . 1 4 . .
    C C10 0.7278(2) 0.28974(16) 0.73715(19) 0.0212(7) Uani d . 1 4 . .
    C C11 0.6056(2) 0.31806(19) 0.8036(2) 0.0180(6) Uani d . 1 4 . .
    C C12 0.2718(2) 0.37477(18) 0.69715(19) 0.0211(6) Uani d . 1 4 . .
    N N13 0.19918(17) 0.28513(15) 0.64344(16) 0.0194(5) Uani d . 1 4 . .
    C C14 0.2834(2) 0.20109(17) 0.58957(18) 0.0191(6) Uani d . 1 4 . .
    C C15 0.1162(2) 0.23336(18) 0.72399(18) 0.0186(6) Uani d . 1 4 . .
    C C16 0.1232(2) 0.13179(17) 0.90618(18) 0.0203(6) Uani d . 1 4 . .
    C C17 0.0267(2) 0.04169(19) 0.87726(19) 0.0289(7) Uani d . 1 4 . .
    H H1c1 0.490912 0.333228 0.66593 0.0183 Uiso d . 1 4 . .
    H H1c3 0.247872 0.314369 0.91096 0.0204 Uiso d . 1 4 . .
    H H2c3 0.358654 0.232404 0.908641 0.0204 Uiso d . 1 4 . .
    H H1c5 0.325356 0.042413 0.80047 0.0175 Uiso d . 1 4 . .
    H H2c5 0.212023 0.035003 0.716646 0.0175 Uiso d . 1 4 . .
    H H1c7 0.493127 0.128663 0.776687 0.017 Uiso d . 1 4 . .
    H H1c8 0.600074 0.059842 0.62289 0.0237 Uiso d . 1 4 . .
    H H2c8 0.596557 0.178345 0.568841 0.0237 Uiso d . 1 4 . .
    H H1c9 0.800126 0.155718 0.651276 0.0256 Uiso d . 1 4 . .
    H H2c9 0.737333 0.120781 0.760916 0.0256 Uiso d . 1 4 . .
    H H1c10 0.804004 0.302556 0.781695 0.0254 Uiso d . 1 4 . .
    H H2c10 0.733483 0.338024 0.674158 0.0254 Uiso d . 1 4 . .
    H H1c11 0.606624 0.395538 0.822422 0.0216 Uiso d . 1 4 . .
    H H2c11 0.603662 0.274033 0.869799 0.0216 Uiso d . 1 4 . .
    H H1c12 0.211459 0.426301 0.729818 0.0254 Uiso d . 1 4 . .
    H H2c12 0.319 0.416333 0.642393 0.0254 Uiso d . 1 4 . .
    H H1c14 0.23152 0.156343 0.540652 0.0229 Uiso d . 1 4 . .
    H H2c14 0.342843 0.237356 0.539822 0.0229 Uiso d . 1 4 . .
    H H1c15 0.062251 0.178719 0.688439 0.0224 Uiso d . 1 4 . .
    H H2c15 0.062416 0.288707 0.7586 0.0224 Uiso d . 1 4 . .
    H H1c16 0.078397 0.191556 0.9426 0.0243 Uiso d . 1 4 . .
    H H2c16 0.181437 0.105459 0.962693 0.0243 Uiso d . 1 4 . .
    H H1c17 -0.019759 0.019483 0.942586 0.0346 Uiso d . 1 4 . .
    H H2c17 -0.034168 0.069235 0.823415 0.0346 Uiso d . 1 4 . .
    H H3c17 0.072673 -0.021042 0.847344 0.0346 Uiso d . 1 4 . .
loop_
    _atom_site_aniso_label
    _atom_site_aniso_U_11
    _atom_site_aniso_U_22
    _atom_site_aniso_U_33
    _atom_site_aniso_U_12
    _atom_site_aniso_U_13
    _atom_site_aniso_U_23
    _atom_site_aniso_type_symbol
    I1 0.01928(7) 0.01921(7) 0.01568(7) 0.00180(7) 0.00111(8) 0.00244(4) I
    C1 0.0163(11) 0.0137(9) 0.0159(8) -0.0011(8) -0.0006(11) -0.0009(7) C
    N2 0.0173(9) 0.0108(9) 0.0188(10) 0.0020(7) 0.0016(8) 0.0008(8) N
    C3 0.0184(10) 0.0152(10) 0.0174(10) 0.0000(8) 0.0010(9) -0.0024(8) C
    N4 0.0139(9) 0.0150(9) 0.0133(8) -0.0001(7) 0.0012(8) 0.0007(7) N
    C5 0.0180(10) 0.0118(10) 0.0140(10) -0.0001(8) 0.0006(9) -0.0012(8) C
    N6 0.0158(9) 0.0147(9) 0.0138(9) -0.0025(7) -0.0021(8) 0.0006(7) N
    C7 0.0168(11) 0.0124(8) 0.0132(8) -0.0004(9) -0.0006(10) 0.0005(7) C
    C8 0.0216(11) 0.0155(11) 0.0222(12) -0.0011(9) 0.0048(10) -0.0031(9) C
    C9 0.0167(11) 0.0211(12) 0.0260(12) 0.0019(9) 0.0039(10) -0.0022(10) C
    C10 0.0165(11) 0.0212(12) 0.0257(12) -0.0032(8) -0.0022(10) -0.0010(10) C
    C11 0.0203(11) 0.0150(11) 0.0187(11) -0.0033(9) 0.0002(10) -0.0007(9) C
    C12 0.0218(11) 0.0143(11) 0.0274(11) 0.0025(9) 0.0003(10) 0.0061(9) C
    N13 0.0180(9) 0.0201(9) 0.0200(9) 0.0011(7) -0.0001(8) 0.0059(7) N
    C14 0.0218(11) 0.0234(11) 0.0121(10) -0.0023(9) -0.0013(9) 0.0027(9) C
    C15 0.0147(11) 0.0216(11) 0.0196(11) 0.0034(8) -0.0044(9) 0.0028(9) C
    C16 0.0206(11) 0.0254(12) 0.0148(10) -0.0005(9) 0.0045(9) 0.0005(9) C
    C17 0.0255(12) 0.0346(12) 0.0265(11) -0.0074(11) 0.0048(10) 0.0037(9) C
loop_
    _geom_bond_atom_site_label_1
    _geom_bond_atom_site_label_2
    _geom_bond_site_symmetry_1
    _geom_bond_site_symmetry_2
    _geom_bond_distance
    _geom_bond_publ_flag
    C1 C7 . . 1.530(2) ?
    C1 C11 . . 1.521(3) ?
    C1 H1c1 . . 0.96 ?
    N2 C1 . . 1.467(3) ?
    N2 C3 . . 1.432(3) ?
    N2 C12 . . 1.460(3) ?
    C3 H1c3 . . 0.96 ?
    C3 H2c3 . . 0.96 ?
    N4 C3 . . 1.575(3) ?
    N4 C5 . . 1.531(3) ?
    N4 C15 . . 1.529(3) ?
    N4 C16 . . 1.501(3) ?
    C5 H1c5 . . 0.96 ?
    C5 H2c5 . . 0.96 ?
    N6 C5 . . 1.426(3) ?
    N6 C7 . . 1.476(3) ?
    N6 C14 . . 1.472(3) ?
    C7 H1c7 . . 0.96 ?
    C8 C7 . . 1.514(3) ?
    C8 C9 . . 1.526(3) ?
    C8 H1c8 . . 0.96 ?
    C8 H2c8 . . 0.96 ?
    C9 H1c9 . . 0.96 ?
    C9 H2c9 . . 0.96 ?
    C10 C9 . . 1.527(3) ?
    C10 C11 . . 1.524(3) ?
    C10 H1c10 . . 0.96 ?
    C10 H2c10 . . 0.96 ?
    C11 H1c11 . . 0.96 ?
    C11 H2c11 . . 0.96 ?
    C12 H1c12 . . 0.96 ?
    C12 H2c12 . . 0.96 ?
    N13 C12 . . 1.462(3) ?
    N13 C14 . . 1.480(3) ?
    N13 C15 . . 1.434(3) ?
    C14 H1c14 . . 0.96 ?
    C14 H2c14 . . 0.96 ?
    C15 H1c15 . . 0.96 ?
    C15 H2c15 . . 0.96 ?
    C16 H1c16 . . 0.96 ?
    C16 H2c16 . . 0.96 ?
    C17 C16 . . 1.507(3) ?
    C17 H1c17 . . 0.96 ?
    C17 H2c17 . . 0.96 ?
    C17 H3c17 . . 0.96 ?
loop_
    _geom_angle_atom_site_label_1
    _geom_angle_atom_site_label_2
    _geom_angle_atom_site_label_3
    _geom_angle_site_symmetry_1
    _geom_angle_site_symmetry_2
    _geom_angle_site_symmetry_3
    _geom_angle
    _geom_angle_publ_flag
    N2 C1 C7 . . . 114.27(17) ?
    N2 C1 C11 . . . 114.02(16) ?
    N2 C1 H1c1 . . . 102.26 ?
    C7 C1 C11 . . . 108.35(17) ?
    C7 C1 H1c1 . . . 108.66 ?
    C11 C1 H1c1 . . . 108.95 ?
    C1 N2 C3 . . . 118.26(16) ?
    C1 N2 C12 . . . 112.59(17) ?
    C12 N2 C3 . . . 110.62(17) ?
    N2 C3 N4 . . . 115.28(17) ?
    N2 C3 H1c3 . . . 109.47 ?
    N2 C3 H2c3 . . . 109.47 ?
    N4 C3 H1c3 . . . 109.47 ?
    N4 C3 H2c3 . . . 109.47 ?
    H1c3 C3 H2c3 . . . 102.97 ?
    C3 N4 C5 . . . 113.01(15) ?
    C3 N4 C15 . . . 107.85(15) ?
    C3 N4 C16 . . . 106.58(15) ?
    C5 N4 C15 . . . 104.97(15) ?
    C16 N4 C5 . . . 111.84(15) ?
    C16 N4 C15 . . . 112.64(15) ?
    N4 C5 H1c5 . . . 109.47 ?
    N4 C5 H2c5 . . . 109.47 ?
    N6 C5 N4 . . . 111.96(16) ?
    N6 C5 H1c5 . . . 109.47 ?
    N6 C5 H2c5 . . . 109.47 ?
    H1c5 C5 H2c5 . . . 106.87 ?
    C7 N6 C5 . . . 112.91(16) ?
    C7 N6 C14 . . . 118.54(16) ?
    C14 N6 C5 . . . 110.77(16) ?
    C1 C7 H1c7 . . . 108.1 ?
    N6 C7 C1 . . . 113.40(17) ?
    N6 C7 C8 . . . 114.37(16) ?
    N6 C7 H1c7 . . . 103.22 ?
    C8 C7 C1 . . . 110.15(17) ?
    C8 C7 H1c7 . . . 106.98 ?
    C7 C8 C9 . . . 109.28(18) ?
    C7 C8 H1c8 . . . 109.47 ?
    C7 C8 H2c8 . . . 109.47 ?
    C9 C8 H1c8 . . . 109.47 ?
    C9 C8 H2c8 . . . 109.47 ?
    H1c8 C8 H2c8 . . . 109.66 ?
    C8 C9 C10 . . . 112.85(18) ?
    C8 C9 H1c9 . . . 109.47 ?
    C8 C9 H2c9 . . . 109.47 ?
    C10 C9 H1c9 . . . 109.47 ?
    C10 C9 H2c9 . . . 109.47 ?
    H1c9 C9 H2c9 . . . 105.87 ?
    C9 C10 H1c10 . . . 109.47 ?
    C9 C10 H2c10 . . . 109.47 ?
    C11 C10 C9 . . . 111.49(18) ?
    C11 C10 H1c10 . . . 109.47 ?
    C11 C10 H2c10 . . . 109.47 ?
    H1c10 C10 H2c10 . . . 107.37 ?
    C1 C11 C10 . . . 109.11(18) ?
    C1 C11 H1c11 . . . 109.47 ?
    C1 C11 H2c11 . . . 109.47 ?
    C10 C11 H1c11 . . . 109.47 ?
    C10 C11 H2c11 . . . 109.47 ?
    H1c11 C11 H2c11 . . . 109.83 ?
    N2 C12 N13 . . . 113.02(17) ?
    N2 C12 H1c12 . . . 109.47 ?
    N2 C12 H2c12 . . . 109.47 ?
    N13 C12 H1c12 . . . 109.47 ?
    N13 C12 H2c12 . . . 109.47 ?
    H1c12 C12 H2c12 . . . 105.67 ?
    C12 N13 C14 . . . 113.87(17) ?
    C12 N13 C15 . . . 108.62(17) ?
    C14 N13 C15 . . . 110.25(17) ?
    N6 C14 N13 . . . 115.54(18) ?
    N6 C14 H1c14 . . . 109.47 ?
    N6 C14 H2c14 . . . 109.47 ?
    N13 C14 H1c14 . . . 109.47 ?
    N13 C14 H2c14 . . . 109.47 ?
    H1c14 C14 H2c14 . . . 102.63 ?
    N4 C15 H1c15 . . . 109.47 ?
    N4 C15 H2c15 . . . 109.47 ?
    N13 C15 N4 . . . 108.96(17) ?
    N13 C15 H1c15 . . . 109.47 ?
    N13 C15 H2c15 . . . 109.47 ?
    H1c15 C15 H2c15 . . . 109.98 ?
    N4 C16 C17 . . . 115.63(18) ?
    N4 C16 H1c16 . . . 109.47 ?
    N4 C16 H2c16 . . . 109.47 ?
    C17 C16 H1c16 . . . 109.47 ?
    C17 C16 H2c16 . . . 109.47 ?
    H1c16 C16 H2c16 . . . 102.52 ?
    C16 C17 H1c17 . . . 109.47 ?
    C16 C17 H2c17 . . . 109.47 ?
    C16 C17 H3c17 . . . 109.47 ?
    H1c17 C17 H2c17 . . . 109.47 ?
    H1c17 C17 H3c17 . . . 109.47 ?
    H2c17 C17 H3c17 . . . 109.47 ?
