# Supplementary material for: (2S,7S)-10-Ethyl-1,8,10,12-tetra­aza­tetra­cyclo­[8.3.1.18,12.02,7]penta­decan-10-ium iodide
Source: Acta Crystallogr Sect E Struct Rep Online. 2012 Sep 29;68(Pt 10):o3041–2. doi: 10.1107/S1600536812040159 (PMC3470393; doi:10.1107/S1600536812040159)
Supplement: Supplementary file 2 [file e-68-o3041-Isup2.hkl]

#
# h,k,l, Fc-squared, Fo-squared, sigma(Fo-squared) and status flag
#
data_I
_shelx_title                             '   '
_shelx_refln_list_code                   4
_shelx_F_calc_maximum                    214.26
_exptl_crystal_F_000                     736
_reflns_d_resolution_high                0.7801

loop_
 _symmetry_equiv_pos_as_xyz
 'x, y, z'
 '-x+1/2, -y, z+1/2'
 '-x, y+1/2, -z+1/2'
 'x+1/2, -y+1/2, -z'

_cell_length_a                           10.2227(5)
_cell_length_b                           12.0375(6)
_cell_length_c                           12.0941(6)
_cell_angle_alpha                        90
_cell_angle_beta                         90
_cell_angle_gamma                        90

_shelx_F_squared_multiplier              1.000

loop_
 _refln_index_h
 _refln_index_k
 _refln_index_l
 _refln_F_squared_calc
 _refln_F_squared_meas
 _refln_F_squared_sigma
 _refln_observed_status
   2   0   0  9063.74  9734.61   147.69 o
   4   0   0 35629.70 32566.00   341.19 o
   6   0   0 14976.60 14510.20   233.26 o
   8   0   0 17088.20 16482.00   192.17 o
  10   0   0 10125.30  9822.10   182.99 o
  12   0   0  1012.87  1071.87    47.51 o
   2   1   0  1499.16  1562.81    21.68 o
   3   1   0   653.98   647.12    11.17 o
   4   1   0    92.91    84.39     5.29 o
   5   1   0   313.81   307.12     8.32 o
   6   1   0   168.10   143.49     9.73 o
   7   1   0   767.58   789.29    15.58 o
   8   1   0  1622.55  1674.56    28.92 o
   9   1   0   833.50   834.09    25.43 o
  10   1   0    83.17    55.61     9.91 o
  11   1   0   708.74   723.83    26.56 o
  12   1   0    39.56    26.86    10.48 <
  13   1   0   253.16   320.32    20.64 o
   0   2   0    82.60   127.29     6.21 o
   1   2   0  4423.90  4717.30    52.93 o
   2   2   0 49322.40 40838.00   292.57 o
   3   2   0  7296.44  7094.07    65.89 o
   4   2   0 17341.70 16029.90   142.13 o
   5   2   0  4687.10  4617.66    49.95 o
   6   2   0 12511.20 12055.70   115.42 o
   7   2   0  1996.18  1979.85    26.57 o
   8   2   0  6282.34  6170.06    69.71 o
   9   2   0  1245.04  1233.04    31.40 o
  10   2   0  1963.41  1994.43    43.42 o
  11   2   0   897.17   909.75    29.79 o
  12   2   0  3720.73  3646.06    68.32 o
   1   3   0    27.56    24.79     4.22 o
   2   3   0   616.42   701.71    10.88 o
   3   3   0     1.58    14.27     3.37 o
   4   3   0    50.04    74.54     5.08 o
   5   3   0   640.08   626.95    13.47 o
   6   3   0   172.82   161.03     7.14 o
   7   3   0   365.57   384.42    13.18 o
   8   3   0     6.84    10.03     5.96 <
   9   3   0   331.13   306.03    16.27 o
  10   3   0   377.37   373.51    18.34 o
  11   3   0    73.89    84.84    16.70 o
  12   3   0     1.69     5.80    11.75 <
   0   4   0  3512.09  3369.92    61.51 o
   1   4   0 22257.90 21103.80   223.26 o
   2   4   0 11320.10 11227.90   124.40 o
   3   4   0  8437.40  8176.81    76.24 o
   4   4   0 10570.40 10592.20    97.43 o
   5   4   0  7466.51  7027.81    69.26 o
   6   4   0  5513.74  5483.06    51.44 o
   7   4   0  7057.83  7016.05    89.60 o
   8   4   0  1142.18  1179.55    22.49 o
   9   4   0  5433.13  5206.97    75.06 o
  10   4   0  2585.61  2563.11    47.68 o
  11   4   0  2069.08  2084.12    43.29 o
  12   4   0   792.69   731.56    37.72 o
   1   5   0    83.18    80.42     6.75 o
   2   5   0    44.56    57.63     4.26 o
   3   5   0     2.84    17.02     3.76 o
   4   5   0    64.23    86.73     5.68 o
   5   5   0   448.11   457.49    11.59 o
   6   5   0   717.69   710.03    15.41 o
   7   5   0    25.45    28.59     5.71 o
   8   5   0    51.22    50.56     5.37 o
   9   5   0     8.34    18.78     7.53 <
  10   5   0   118.73   135.76    11.82 o
  11   5   0    91.35    99.03    11.41 o
  12   5   0   427.73   529.28    31.64 o
   0   6   0  4067.33  4054.00    77.71 o
   1   6   0 11079.30 10594.40   122.29 o
   2   6   0   929.61  1008.13    17.87 o
   3   6   0 12361.60 12119.30    97.53 o
   4   6   0   272.90   280.60     8.40 o
   5   6   0 13521.20 13381.40   108.62 o
   6   6   0   362.08   375.87    11.69 o
   7   6   0  5709.63  5510.63    61.77 o
   8   6   0   465.18   451.23    17.38 o
   9   6   0  4368.62  4371.77    67.28 o
  10   6   0   161.34   146.38    12.14 o
  11   6   0  2585.23  2541.51    49.58 o
   1   7   0   292.42   312.81    12.81 o
   2   7   0     3.37    16.86     4.30 o
   3   7   0    80.59    90.05     5.53 o
   4   7   0   856.60   878.89    15.55 o
   5   7   0   308.58   322.02    10.89 o
   6   7   0    78.77    88.70     7.12 o
   7   7   0   476.51   468.59    17.10 o
   8   7   0  1229.54  1203.19    29.42 o
   9   7   0    27.37    33.65     8.40 o
  10   7   0   182.59   200.09    13.89 o
  11   7   0     0.07    -2.54    11.86 <
   0   8   0  2637.22  2523.87    60.55 o
   1   8   0 13037.10 12925.10   107.05 o
   2   8   0  1261.25  1285.69    17.94 o
   3   8   0 14376.50 14501.00   119.41 o
   4   8   0  3700.66  3587.79    44.34 o
   5   8   0  7404.02  7283.07    93.50 o
   6   8   0   905.04   940.42    24.42 o
   7   8   0  6488.26  6311.62    86.76 o
   8   8   0   249.36   260.40    14.19 o
   9   8   0  4507.03  4612.59    71.80 o
  10   8   0   648.93   628.93    34.47 o
  11   8   0  2783.43  2815.95    79.17 o
   1   9   0     0.17     8.52     7.49 <
   2   9   0    35.29    27.13     6.32 o
   3   9   0    11.92    16.16    11.11 <
   4   9   0    40.45    29.73     7.44 o
   5   9   0   590.08   544.59    18.34 o
   6   9   0   158.61   157.66    11.37 o
   7   9   0   963.16   935.13    26.00 o
   8   9   0    95.46    92.85    10.54 o
   9   9   0    12.91     8.65    12.72 <
  10   9   0    15.95    24.28    12.95 <
   0  10   0  4702.38  4729.00   101.02 o
   1  10   0  4407.70  4442.14    68.52 o
   2  10   0  6106.49  6104.92    86.61 o
   3  10   0  2198.95  2229.88    63.12 o
   4  10   0  1774.00  1769.85    35.87 o
   5  10   0  1597.04  1567.40    33.99 o
   6  10   0  3097.55  3060.42    52.74 o
   7  10   0  3057.38  3066.84    54.13 o
   8  10   0  2347.18  2369.32    71.69 o
   9  10   0   543.31   567.66    34.62 o
   1  11   0   103.14   106.09    11.62 o
   2  11   0     2.83     5.48    12.83 <
   3  11   0   405.83   390.32    27.29 o
   4  11   0    13.14     9.50     7.31 <
   5  11   0    18.00    22.50     7.71 <
   6  11   0    30.33    17.11     7.39 <
   7  11   0    89.16    88.73    16.13 o
   8  11   0     0.16   -12.31    14.27 <
   9  11   0  1009.11   990.73    46.63 o
   0  12   0  6509.93  6485.52   135.46 o
   1  12   0   382.46   337.86    18.36 o
   2  12   0  5100.07  5098.16   115.33 o
   3  12   0   497.05   471.46    30.35 o
   4  12   0  4527.69  4603.11    71.93 o
   5  12   0   567.22   534.26    20.92 o
   6  12   0  3271.85  3313.88    90.96 o
   7  12   0   315.42   271.01    25.71 o
   8  12   0  2414.59  2394.43    77.44 o
   1  13   0   143.11   149.65    14.00 o
   2  13   0     4.62    -7.03    12.05 <
   3  13   0    71.59    53.47    17.32 o
   4  13   0     3.77     5.53     8.04 <
   5  13   0     5.03    28.13    16.01 <
   6  13   0    33.18    28.30    14.73 <
   7  13   0   196.73   204.09    23.55 o
   0  14   0  3241.91  3389.13    93.84 o
   1  14   0   104.94   108.94    18.35 o
   2  14   0  3786.47  3839.61   102.54 o
   3  14   0    27.08    23.63    14.33 <
   4  14   0  2672.44  2803.87    85.83 o
   5  14   0     4.93     2.36    14.39 <
   1  15   0    39.39    36.14    15.57 <
   2   0   1    85.36    92.59     5.00 o
   3   0   1  3475.86  3407.40    35.23 o
   4   0   1   175.31   182.34     6.90 o
   5   0   1   199.04   207.54     7.09 o
   6   0   1   533.34   526.53    16.73 o
   7   0   1   318.51   325.09    10.26 o
   8   0   1   152.02   160.06     9.66 o
   9   0   1   136.70   134.92    12.22 o
  10   0   1   126.26   135.57    12.89 o
  11   0   1   932.77   875.84    29.03 o
  12   0   1   423.95   443.53    22.14 o
  13   0   1   240.14   290.28    28.17 o
   1   1   1 23973.40 23233.10   192.01 o
  -1   1   1 26417.90 24246.70   352.91 o
   2   1   1  4069.48  4144.06    38.08 o
  -2   1   1  4168.63  4253.41    49.17 o
   3   1   1 30292.10 28002.10   240.64 o
  -3   1   1 30271.60 28824.80   298.67 o
   4   1   1   433.21   433.32    10.03 o
  -4   1   1   481.51   514.86     9.68 o
   5   1   1 18955.80 18373.40   163.99 o
  -5   1   1 18552.20 18204.30   141.24 o
   6   1   1  1021.42   968.59    16.33 o
  -6   1   1  1028.05   989.59    23.12 o
   7   1   1 10557.20 10464.50   104.18 o
  -7   1   1 11132.10 10907.40    93.39 o
   8   1   1   477.29   481.64    14.97 o
  -8   1   1   468.21   464.76    12.85 o
   9   1   1  5584.81  5474.37    80.77 o
  -9   1   1  5773.56  5662.66    82.85 o
  10   1   1   317.44   307.32    17.32 o
 -10   1   1   333.00   324.63    17.68 o
  11   1   1  4144.67  4016.56    70.01 o
 -11   1   1  4475.60  4221.76    72.28 o
  12   1   1   159.04   134.13    20.45 o
 -12   1   1   175.12   150.58    14.60 o
  13   1   1  2488.49  2562.35    81.17 o
 -13   1   1  2348.71  2344.47    54.19 o
   0   2   1  1083.25  1085.18    15.85 o
   1   2   1  7083.56  7164.27    77.16 o
  -1   2   1  7208.50  7127.52   110.42 o
   2   2   1   256.54   283.72     5.75 o
  -2   2   1   279.74   308.14     5.42 o
   3   2   1  4021.37  4152.82    40.28 o
  -3   2   1  4083.03  4160.97    35.68 o
   4   2   1   482.48   498.36    12.70 o
  -4   2   1   449.71   445.93    10.27 o
   5   2   1  1893.08  2004.25    26.92 o
  -5   2   1  1871.09  1969.05    26.89 o
   6   2   1   188.34   181.27     7.39 o
  -6   2   1   193.59   189.63     8.86 o
   7   2   1   828.21   871.80    19.46 o
  -7   2   1   779.72   816.89    15.92 o
   8   2   1   357.57   331.31    12.69 o
  -8   2   1   349.99   318.33    12.30 o
   9   2   1   749.47   732.89    24.06 o
  -9   2   1   696.73   686.98    23.21 o
  10   2   1   305.54   309.27    24.04 o
 -10   2   1   289.23   340.52    18.05 o
  11   2   1   328.92   327.91    26.63 o
 -11   2   1   369.11   381.38    19.82 o
  12   2   1   247.99   196.59    22.07 o
 -12   2   1   269.00   283.47    18.14 o
   0   3   1 15659.60 15022.10   159.31 o
   1   3   1 25796.60 24679.90   209.04 o
  -1   3   1 26073.00 23115.60   342.45 o
   2   3   1 13620.50 13398.60   116.70 o
  -2   3   1 13284.30 12982.00    88.61 o
   3   3   1  6338.99  6255.68    58.21 o
  -3   3   1  5820.73  5822.82    48.15 o
   4   3   1 10426.70 10187.40    92.40 o
  -4   3   1 10693.90 10546.50    83.69 o
   5   3   1  8989.57  8586.43    81.31 o
  -5   3   1  9124.54  8674.69    84.11 o
   6   3   1  6551.07  6250.99    63.99 o
  -6   3   1  6586.84  6472.42    68.88 o
   7   3   1  5661.48  5640.04    74.50 o
  -7   3   1  5500.70  5412.76    53.53 o
   8   3   1  3755.84  3723.28    46.19 o
  -8   3   1  3880.50  3825.17    49.44 o
   9   3   1  5280.37  5212.79    61.03 o
  -9   3   1  5514.85  5393.45    80.22 o
  10   3   1  2160.80  2122.80    41.73 o
 -10   3   1  2109.02  2081.76    44.66 o
  11   3   1  2309.22  2331.78    45.84 o
 -11   3   1  2148.34  2111.19    47.01 o
  12   3   1   971.50   882.27    42.43 o
 -12   3   1  1012.12   986.12    32.78 o
   0   4   1    82.00    88.55     6.30 o
   1   4   1  3885.42  3966.69    40.41 o
  -1   4   1  3858.07  3785.87    69.21 o
   2   4   1  1285.34  1358.81    18.64 o
  -2   4   1  1182.80  1227.98    17.58 o
   3   4   1     8.36    17.06     4.76 o
  -3   4   1    23.55    38.38     3.78 o
   4   4   1   637.75   677.51    15.83 o
  -4   4   1   733.34   813.35    12.81 o
   5   4   1   403.92   423.64    10.31 o
  -5   4   1   448.02   447.26     9.70 o
   6   4   1   402.14   384.67     9.84 o
  -6   4   1   402.15   393.81    10.24 o
   7   4   1   780.16   816.35    21.11 o
  -7   4   1   768.66   773.62    14.84 o
   8   4   1   160.68   165.20     8.74 o
  -8   4   1   138.00   153.57     7.74 o
   9   4   1  1013.38   943.29    20.65 o
  -9   4   1   989.24   907.54    20.69 o
  10   4   1   425.30   414.23    17.71 o
 -10   4   1   419.23   406.67    19.69 o
  11   4   1   217.02   226.36    14.46 o
 -11   4   1   253.33   269.88    17.19 o
  12   4   1   135.27   141.23    19.82 o
 -12   4   1   139.34   141.99    13.21 o
   0   5   1 24629.90 23532.90   250.21 o
   1   5   1  2513.71  2599.96    30.41 o
  -1   5   1  2595.82  2561.15    37.83 o
   2   5   1 19304.60 18703.00   164.96 o
  -2   5   1 19500.10 18990.80   167.79 o
   3   5   1  3702.45  3736.18    35.98 o
  -3   5   1  3654.19  3712.75    34.97 o
   4   5   1 17102.30 16577.30   148.85 o
  -4   5   1 17016.10 16188.50   144.86 o
   5   5   1   593.92   583.32    16.29 o
  -5   5   1   714.88   687.36    14.14 o
   6   5   1  9538.88  9204.02    89.18 o
  -6   5   1  9533.43  9229.15    90.00 o
   7   5   1  2979.19  2931.74    46.97 o
  -7   5   1  2939.62  2880.27    30.04 o
   8   5   1  6207.66  6075.27    66.68 o
  -8   5   1  6425.74  6239.81    59.27 o
   9   5   1   883.19   898.01    20.10 o
  -9   5   1   772.34   766.22    18.43 o
  10   5   1  3540.10  3535.66    58.84 o
 -10   5   1  3590.88  3653.40    60.78 o
  11   5   1   494.86   477.10    19.85 o
 -11   5   1   553.03   568.28    21.87 o
  12   5   1  2226.92  2299.25    70.69 o
 -12   5   1  2194.52  2211.78    66.75 o
   0   6   1  3948.45  4035.21    54.86 o
   1   6   1   625.12   664.02    13.56 o
  -1   6   1   640.84   678.96    17.56 o
   2   6   1   783.85   814.34    15.60 o
  -2   6   1   819.85   818.74    19.53 o
   3   6   1   221.47   225.41     7.26 o
  -3   6   1   234.57   248.16     8.40 o
   4   6   1   298.93   307.62     8.84 o
  -4   6   1   265.47   279.86     9.13 o
   5   6   1   648.55   653.51    13.42 o
  -5   6   1   583.83   617.11    12.75 o
   6   6   1   720.25   710.39    16.17 o
  -6   6   1   754.28   745.91    16.19 o
   7   6   1  1179.97  1157.98    26.91 o
  -7   6   1  1281.15  1240.33    22.47 o
   8   6   1   511.50   468.66    17.71 o
  -8   6   1   501.14   479.57    14.27 o
   9   6   1   449.01   476.12    14.65 o
  -9   6   1   492.64   487.15    19.02 o
  10   6   1   327.84   324.43    16.30 o
 -10   6   1   336.29   327.18    16.47 o
  11   6   1   235.44   248.50    15.20 o
 -11   6   1   229.90   224.63    22.48 o
  12   6   1   106.91    97.33    18.30 o
   0   7   1 16496.00 15560.40   175.14 o
   1   7   1   596.12   611.89    13.90 o
  -1   7   1   630.15   614.43    14.52 o
   2   7   1 16061.50 15733.60   125.24 o
  -2   7   1 16432.20 16285.60   149.91 o
   3   7   1   139.30   137.62     6.60 o
  -3   7   1   124.34   125.52     5.52 o
   4   7   1 11071.30 11047.80    92.60 o
  -4   7   1 10683.90 10532.00    88.29 o
   5   7   1   149.69   175.83     8.81 o
  -5   7   1   164.71   211.02     8.95 o
   6   7   1  8845.83  8702.64   108.36 o
  -6   7   1  9084.09  9075.20    91.30 o
   7   7   1   818.92   818.26    22.96 o
  -7   7   1   768.22   784.62    17.91 o
   8   7   1  6637.13  6560.81    89.85 o
  -8   7   1  6143.60  6088.71    84.73 o
   9   7   1    21.79    24.76     8.22 o
  -9   7   1    18.83    25.69     8.54 o
  10   7   1  3081.96  3068.18    55.10 o
 -10   7   1  3215.35  3256.42    57.13 o
  11   7   1     9.36     3.70    11.50 <
 -11   7   1     7.61    16.98    14.07 <
   0   8   1    52.60    70.49     5.73 o
   1   8   1    93.60    89.02     5.33 o
  -1   8   1    77.45    81.03     6.29 o
   2   8   1   527.65   511.26    10.86 o
  -2   8   1   534.33   522.49    14.39 o
   3   8   1    76.00    83.08     6.89 o
  -3   8   1    59.67    62.56     6.01 o
   4   8   1    54.92    68.79     8.01 o
  -4   8   1    83.00    90.94     6.92 o
   5   8   1   522.24   527.08    17.55 o
  -5   8   1   539.45   539.97    14.43 o
   6   8   1    97.73    94.93     9.39 o
  -6   8   1    67.85    68.86     8.27 o
   7   8   1   118.10   105.80    10.13 o
  -7   8   1    94.03    81.40     9.76 o
   8   8   1   587.22   584.69    20.74 o
  -8   8   1   598.18   580.09    20.40 o
   9   8   1   226.54   202.21    13.64 o
  -9   8   1   187.55   188.30    13.49 o
  10   8   1    51.11    57.70     9.40 o
 -10   8   1    79.32    68.63    16.62 o
 -11   8   1   339.69   353.83    28.33 o
   0   9   1  8311.81  8084.27   104.32 o
   1   9   1  2673.59  2628.45    36.79 o
  -1   9   1  2610.84  2579.85    45.65 o
   2   9   1  7059.62  7036.33    75.99 o
  -2   9   1  6883.07  6713.51   129.48 o
   3   9   1  1795.59  1748.27    51.52 o
  -3   9   1  1685.71  1621.72    50.35 o
   4   9   1  7404.85  7190.48    93.84 o
  -4   9   1  7742.11  7492.89    96.17 o
   5   9   1  2247.53  2210.61    40.96 o
  -5   9   1  2362.69  2295.30    41.15 o
   6   9   1  4996.11  4939.68    72.37 o
  -6   9   1  4908.22  4834.83    70.41 o
   7   9   1  1211.21  1227.14    30.49 o
  -7   9   1  1292.20  1309.14    31.06 o
   8   9   1  2814.51  2849.95    51.83 o
  -8   9   1  2850.60  2855.10    51.31 o
   9   9   1   855.95   846.45    26.44 o
  -9   9   1   776.91   806.59    40.41 o
  10   9   1  2019.34  1943.39    62.56 o
 -10   9   1  2009.84  1960.39    66.55 o
   0  10   1   630.45   633.86    21.70 o
   1  10   1   296.18   309.95    12.24 o
  -1  10   1   302.38   327.41    16.24 o
   2  10   1   128.42   122.21    11.59 o
  -2  10   1   164.88   176.38    18.78 o
   3  10   1   535.22   483.53    27.37 o
  -3  10   1   526.95   498.43    28.85 o
   4  10   1  3444.06  3306.01    54.23 o
  -4  10   1  3342.25  3234.77    52.41 o
   5  10   1   321.54   303.43    15.01 o
  -5  10   1   323.80   301.35    14.80 o
   6  10   1   191.01   185.82    12.77 o
  -6  10   1   198.12   215.85    13.41 o
   7  10   1   117.85   132.58    11.79 o
  -7  10   1   118.45   123.72    11.68 o
   8  10   1    12.39    19.85     8.81 <
  -8  10   1    31.27    43.40    15.13 <
   9  10   1   367.25   376.12    27.53 o
  -9  10   1   378.29   360.55    29.69 o
   0  11   1  1332.99  1344.72    33.88 o
   1  11   1  4083.59  3998.50    65.84 o
  -1  11   1  4083.47  4074.38    66.99 o
   2  11   1  2695.18  2714.63    51.33 o
  -2  11   1  2614.06  2543.03    70.94 o
   3  11   1  4934.35  4908.94   109.23 o
  -3  11   1  4996.70  4918.36   110.63 o
   4  11   1  1585.48  1548.53    34.84 o
  -4  11   1  1454.88  1414.98    32.23 o
   5  11   1  3814.78  3710.19    61.29 o
  -5  11   1  3721.74  3714.92    60.29 o
   6  11   1  1068.61  1019.07    28.65 o
  -6  11   1  1092.44  1088.21    47.46 o
   7  11   1  2255.39  2315.84    46.73 o
  -7  11   1  2215.54  2116.74    69.71 o
   8  11   1   931.06   900.41    42.93 o
  -8  11   1  1013.33   926.46    45.57 o
   9  11   1  1657.84  1606.97    59.19 o
  -9  11   1  1692.40  1625.29    63.01 o
   0  12   1    25.33    49.03     9.60 o
   1  12   1   357.24   391.11    19.49 o
  -1  12   1   354.23   325.99    25.84 o
   2  12   1   286.34   257.32    16.57 o
  -2  12   1   266.16   281.89    24.03 o
   3  12   1   227.69   220.63    22.67 o
  -3  12   1   236.13   256.53    24.05 o
   4  12   1   225.08   212.73    14.15 o
  -4  12   1   262.71   248.74    14.29 o
   5  12   1   156.62   164.63    13.06 o
  -5  12   1   158.60   158.97    20.00 o
   6  12   1   127.74   134.60    12.07 o
  -6  12   1   143.21   130.83    21.10 o
   7  12   1   180.74   164.05    21.05 o
  -7  12   1   173.13   230.53    25.39 o
   8  12   1   274.21   268.41    26.24 o
  -8  12   1   236.14   227.02    25.52 o
   0  13   1   211.87   188.87    15.47 o
   1  13   1  3973.70  4103.58    72.23 o
  -1  13   1  3973.83  3856.72    98.42 o
   2  13   1    85.47    90.70    12.45 o
  -2  13   1    97.23    72.41    16.67 o
   3  13   1  3717.43  3560.68    94.41 o
  -3  13   1  3726.19  3572.59    95.91 o
   4  13   1    16.52    26.02     8.83 <
  -4  13   1    15.33    24.36    14.08 <
   5  13   1  3350.28  3321.86    60.49 o
  -5  13   1  3345.75  3438.16    95.84 o
   6  13   1   254.60   223.51    24.41 o
  -6  13   1   236.19   202.19    24.66 o
   7  13   1  2064.38  2087.23    71.72 o
  -7  13   1  2054.50  1991.76    72.21 o
   0  14   1    65.23   103.35    18.00 o
   1  14   1   184.30   198.00    16.95 o
  -1  14   1   192.03   170.79    20.88 o
   2  14   1     1.12    -3.59    15.37 <
  -2  14   1     2.68     9.69    13.80 <
   3  14   1   189.41   154.25    21.52 o
  -3  14   1   201.18   186.68    23.33 o
   4  14   1   373.73   417.39    32.11 o
  -4  14   1   403.67   390.33    31.57 o
   5  14   1   284.92   290.87    28.60 o
  -5  14   1   279.43   286.95    28.24 o
   0  15   1   665.21   706.39    41.52 o
   1  15   1  2333.54  2414.91    56.11 o
  -1  15   1  2329.94  2386.93    79.89 o
   0   0   2  1470.29  1357.20    24.50 o
   1   0   2    30.25    39.13     5.41 o
   2   0   2 43914.60 43134.90   627.30 o
   3   0   2    61.32    80.43     6.00 o
   4   0   2 11873.20 11227.40   126.44 o
   5   0   2     6.94    12.91     4.36 <
   6   0   2 13240.70 12549.60   119.44 o
   7   0   2   170.11   160.60     7.73 o
   8   0   2  4112.76  4038.43    51.17 o
   9   0   2   151.68   134.97    12.51 o
  10   0   2  3335.17  3329.87    86.80 o
  11   0   2    14.23    16.75    15.35 <
  12   0   2  3274.91  3187.37    91.32 o
   0   1   2  5403.03  5707.05    86.32 o
   1   1   2  2310.12  2451.78    29.09 o
  -1   1   2  2342.70  2367.41    28.69 o
   2   1   2  3972.69  4192.04    38.80 o
  -2   1   2  4114.87  4331.42    50.12 o
   3   1   2   684.97   707.90    10.70 o
  -3   1   2   701.87   706.33     9.52 o
   4   1   2  1240.19  1197.95    16.56 o
  -4   1   2  1129.60  1055.12    16.66 o
   5   1   2   549.83   578.64    15.67 o
  -5   1   2   577.11   587.30    13.11 o
   6   1   2  1758.30  1783.27    27.48 o
  -6   1   2  1830.38  1821.62    27.61 o
   7   1   2   480.39   480.24    18.33 o
  -7   1   2   499.02   474.52    12.18 o
   8   1   2  2618.25  2547.13    46.11 o
  -8   1   2  2345.74  2300.27    35.18 o
   9   1   2   778.54   746.13    35.54 o
  -9   1   2   819.32   811.58    25.07 o
  10   1   2   850.83   829.75    39.04 o
 -10   1   2   835.89   851.37    27.31 o
  11   1   2   262.46   281.08    26.28 o
 -11   1   2   224.88   226.00    16.12 o
  12   1   2   644.53   691.89    39.20 o
 -12   1   2   647.92   629.71    38.53 o
   0   2   2 54751.40 45906.60   466.36 o
   1   2   2  6796.74  6993.46    62.43 o
  -1   2   2  6770.94  6913.19    61.97 o
   2   2   2 23987.90 23451.40   197.96 o
  -2   2   2 23424.00 22690.40   193.09 o
   3   2   2  3179.99  3115.75    31.56 o
  -3   2   2  2969.25  2956.11    30.55 o
   4   2   2 15741.70 15796.10   138.53 o
  -4   2   2 16443.30 16575.90   113.66 o
   5   2   2  2433.92  2323.39    28.16 o
  -5   2   2  2386.15  2221.47    27.53 o
   6   2   2 10653.20 10392.90    97.97 o
  -6   2   2 10549.70 10485.00    88.17 o
   7   2   2  1772.21  1731.18    31.51 o
  -7   2   2  1726.83  1752.82    24.77 o
   8   2   2  8671.63  8581.53    87.31 o
  -8   2   2  8407.51  8276.83   107.33 o
   9   2   2  1426.66  1360.01    24.89 o
  -9   2   2  1383.48  1332.28    32.87 o
  10   2   2  4828.29  4667.51    69.65 o
 -10   2   2  4718.29  4499.06    72.90 o
  11   2   2   744.87   690.14    37.00 o
 -11   2   2   697.92   720.45    26.43 o
  12   2   2  1550.80  1680.79    61.80 o
 -12   2   2  1571.14  1570.59    62.25 o
   0   3   2     5.14    19.04     3.45 o
   1   3   2  8543.28  8346.23    75.24 o
  -1   3   2  8668.75  8534.24    66.91 o
   2   3   2  2268.58  2272.22    22.12 o
  -2   3   2  1930.34  1959.69    22.79 o
   3   3   2   563.99   589.49     9.86 o
  -3   3   2   442.94   454.20     7.70 o
   4   3   2  3848.81  3915.36    40.11 o
  -4   3   2  3996.87  4232.44    38.03 o
   5   3   2  1484.60  1429.08    20.26 o
  -5   3   2  1486.40  1416.32    20.57 o
   6   3   2  1738.43  1736.77    24.45 o
  -6   3   2  1712.87  1692.30    19.75 o
   7   3   2  1123.72  1096.01    19.66 o
  -7   3   2  1113.56  1118.26    16.37 o
   8   3   2  1049.99  1076.75    20.64 o
  -8   3   2  1198.35  1213.51    22.31 o
   9   3   2   871.82   846.42    19.20 o
  -9   3   2   942.84   955.01    20.63 o
  10   3   2   618.45   599.55    20.44 o
 -10   3   2   526.93   506.71    21.39 o
  11   3   2   529.25   540.85    33.13 o
 -11   3   2   502.01   492.01    22.14 o
  12   3   2   620.25   700.41    39.06 o
 -12   3   2   672.06   674.69    27.26 o
   0   4   2 12744.30 13038.00   140.49 o
   1   4   2  8097.48  7920.95    73.40 o
  -1   4   2  8256.33  8263.13    77.00 o
   2   4   2  4477.65  4432.72    45.01 o
  -2   4   2  4715.30  4734.81    36.64 o
   3   4   2 18671.30 18771.70   142.42 o
  -3   4   2 18881.80 18765.50   141.88 o
   4   4   2  8806.02  8682.88   100.59 o
  -4   4   2  8271.25  8182.18    77.35 o
   5   4   2  7502.83  7205.90    69.87 o
  -5   4   2  7398.53  7282.96    62.64 o
   6   4   2  3682.47  3641.19    37.30 o
  -6   4   2  3932.76  3876.50    35.39 o
   7   4   2  6260.45  6189.44    65.18 o
  -7   4   2  6050.18  5900.97    55.64 o
   8   4   2  2819.63  2689.24    45.09 o
  -8   4   2  2745.34  2604.98    36.33 o
   9   4   2  1960.45  1989.17    31.30 o
  -9   4   2  1857.14  1872.54    30.70 o
  10   4   2  1028.76  1052.23    27.87 o
 -10   4   2  1014.51  1023.77    29.99 o
  11   4   2  2525.72  2504.38    73.92 o
 -11   4   2  2605.51  2627.55    53.83 o
  12   4   2   914.53   907.79    44.14 o
 -12   4   2   898.11   935.07    49.26 o
   0   5   2   926.11   930.48    15.10 o
   1   5   2  1336.37  1268.85    18.56 o
  -1   5   2  1419.08  1374.98    20.24 o
   2   5   2   978.03  1052.58    16.87 o
  -2   5   2  1082.87  1183.68    18.65 o
   3   5   2  7985.35  8299.04    68.92 o
  -3   5   2  8019.30  8167.97    60.95 o
   4   5   2   708.56   714.23    15.02 o
  -4   5   2   704.95   702.88    12.37 o
   5   5   2  1451.25  1339.79    22.54 o
  -5   5   2  1467.83  1416.35    17.88 o
   6   5   2    48.44    49.79     5.37 o
  -6   5   2    21.76    22.30     5.62 o
   7   5   2  2281.97  2277.44    31.19 o
  -7   5   2  2224.33  2212.91    27.83 o
   8   5   2  1252.65  1260.36    28.73 o
  -8   5   2  1253.02  1186.20    22.79 o
   9   5   2   378.38   387.38    13.03 o
  -9   5   2   312.39   336.05    12.71 o
  10   5   2   698.00   725.97    23.47 o
 -10   5   2   719.45   682.89    24.73 o
  11   5   2   537.12   495.64    31.60 o
 -11   5   2   566.05   591.99    20.07 o
  12   5   2   191.51   170.62    21.55 o
 -12   5   2   192.90   210.24    21.98 o
   0   6   2    20.92    34.08     4.76 o
   1   6   2 22281.60 21949.80   193.08 o
  -1   6   2 21876.40 21695.80   235.45 o
   2   6   2   169.88   170.26     7.35 o
  -2   6   2   168.34   172.37    10.03 o
   3   6   2 11249.80 11067.50    81.00 o
  -3   6   2 11275.50 10929.50   102.32 o
   4   6   2   445.25   454.15    10.81 o
  -4   6   2   502.26   528.21    12.35 o
   5   6   2 10087.50 10090.60    86.16 o
  -5   6   2 10148.80  9897.38    95.03 o
   6   6   2  1918.30  1885.21    34.80 o
  -6   6   2  1776.45  1739.79    26.31 o
   7   6   2  7566.30  7543.68    97.01 o
  -7   6   2  7666.83  7576.89    78.53 o
   8   6   2   132.12   129.28    10.61 o
  -8   6   2   176.77   176.61     9.35 o
   9   6   2  5829.36  5768.74    82.22 o
  -9   6   2  5844.95  5803.03    82.87 o
  10   6   2   163.35   157.12    12.22 o
 -10   6   2   152.49   136.25    12.09 o
  11   6   2  2208.25  2272.91    70.05 o
 -11   6   2  2208.44  2151.54    68.22 o
   0   7   2    39.16    51.45     4.88 o
   1   7   2  3920.48  3977.85    45.51 o
  -1   7   2  3678.58  3844.87    45.61 o
   2   7   2    83.94    88.32     6.81 o
  -2   7   2    72.55    79.15     6.68 o
   3   7   2  3341.18  3350.70    31.91 o
  -3   7   2  3454.07  3493.01    35.75 o
   4   7   2   114.98   131.48     6.89 o
  -4   7   2   145.07   157.41     6.52 o
   5   7   2  4693.49  4666.07    65.33 o
  -5   7   2  4647.78  4645.63    52.39 o
   6   7   2   977.67   947.19    24.00 o
  -6   7   2   934.14   906.03    18.43 o
   7   7   2   986.94   957.93    25.10 o
  -7   7   2  1181.33  1154.43    21.94 o
   8   7   2    30.60    23.88     7.68 o
  -8   7   2    48.98    50.02     6.99 o
   9   7   2  1042.40  1039.11    28.22 o
  -9   7   2  1016.55  1023.56    27.82 o
  10   7   2   309.66   314.78    16.60 o
 -10   7   2   306.46   284.34    25.21 o
  11   7   2   523.09   548.96    33.14 o
 -11   7   2   532.02   500.24    33.07 o
   0   8   2   187.89   189.94     6.99 o
   1   8   2  7866.89  7894.09    63.03 o
  -1   8   2  7903.51  8123.87    84.01 o
   2   8   2   884.58   924.00    16.42 o
  -2   8   2   866.11   879.25    19.01 o
   3   8   2  6299.89  6306.73    68.62 o
  -3   8   2  6093.98  6181.28    57.13 o
   4   8   2   700.16   708.41    20.30 o
  -4   8   2   797.15   830.47    15.32 o
   5   8   2  5567.25  5584.28    76.65 o
  -5   8   2  5544.91  5474.03    60.98 o
   6   8   2   448.15   445.79    17.14 o
  -6   8   2   384.14   386.95    15.41 o
   7   8   2  4092.56  3975.88    62.30 o
  -7   8   2  4175.18  4151.74    62.73 o
   8   8   2   873.79   913.55    26.23 o
  -8   8   2   975.00   948.66    26.04 o
   9   8   2  2031.19  2001.70    42.02 o
  -9   8   2  2153.16  2063.51    66.79 o
  10   8   2   148.84   143.93    12.31 o
 -10   8   2   173.94   206.85    23.86 o
 -11   8   2  1699.89  1707.30    63.00 o
   0   9   2   824.93   794.73    17.72 o
   1   9   2  2354.09  2347.67    34.21 o
  -1   9   2  2382.22  2515.55    64.29 o
   2   9   2   453.69   442.75    13.83 o
  -2   9   2   492.21   426.55    25.22 o
   3   9   2   958.00   956.56    20.75 o
  -3   9   2   972.93   982.28    38.83 o
   4   9   2   703.11   675.29    20.65 o
  -4   9   2   664.99   664.35    19.27 o
   5   9   2   186.40   171.94    11.66 o
  -5   9   2   153.54   161.69    10.41 o
   6   9   2   278.93   285.91    14.80 o
  -6   9   2   270.12   267.04    13.18 o
   7   9   2  1252.80  1255.48    31.15 o
  -7   9   2  1149.12  1160.45    28.65 o
   8   9   2   607.09   614.67    22.10 o
  -8   9   2   598.12   577.01    35.10 o
   9   9   2   713.70   740.43    25.19 o
  -9   9   2   752.78   804.96    41.75 o
  10   9   2   216.06   203.50    14.76 o
 -10   9   2   216.08   181.60    23.60 o
   0  10   2  4065.99  4090.77    51.36 o
   1  10   2  3589.02  3610.71    47.52 o
  -1  10   2  3833.33  3845.80    58.82 o
   2  10   2  3363.33  3404.69    46.04 o
  -2  10   2  3496.54  3373.47    82.34 o
   3  10   2  4499.10  4277.92    66.93 o
  -3  10   2  4521.10  4405.59   100.74 o
   4  10   2  4172.24  3982.06    62.30 o
  -4  10   2  4074.79  3960.84    60.17 o
   5  10   2  4186.02  4108.73    64.46 o
  -5  10   2  4239.55  4259.04    64.16 o
   6  10   2  1932.48  1995.41    41.11 o
  -6  10   2  1939.40  2021.32    39.76 o
   7  10   2  1190.39  1163.53    30.85 o
  -7  10   2  1165.88  1141.44    48.97 o
   8  10   2  1435.34  1468.08    35.93 o
  -8  10   2  1438.48  1358.33    55.22 o
   9  10   2  2267.34  2301.49    47.73 o
  -9  10   2  2250.62  2210.93    73.60 o
   0  11   2   748.29   708.87    18.82 o
   1  11   2   453.86   419.40    18.98 o
  -1  11   2   483.85   481.89    18.45 o
   2  11   2   634.79   649.92    23.19 o
  -2  11   2   616.40   532.73    30.60 o
   3  11   2   114.18   117.51    11.51 o
  -3  11   2   102.33    97.87    16.75 o
   4  11   2   340.03   322.70    16.32 o
  -4  11   2   353.51   373.79    16.33 o
   5  11   2   414.77   406.15    18.16 o
  -5  11   2   454.14   428.98    17.58 o
   6  11   2   587.21   566.62    21.65 o
  -6  11   2   586.40   509.96    33.21 o
   7  11   2   350.43   330.83    17.67 o
  -7  11   2   347.26   339.86    28.58 o
   8  11   2   190.40   194.62    14.47 o
  -8  11   2   186.51   186.54    23.45 o
   9  11   2   184.97   182.73    21.88 o
  -9  11   2   162.81   145.62    21.19 o
   0  12   2  5518.13  5637.40   122.55 o
   1  12   2   824.99   816.17    27.61 o
  -1  12   2   733.74   714.27    36.19 o
   2  12   2  3610.26  3686.28    65.01 o
  -2  12   2  3571.83  3623.67    92.91 o
   3  12   2   464.12   439.51    20.25 o
  -3  12   2   555.28   539.59    33.19 o
   4  12   2  2843.82  2802.88    52.70 o
  -4  12   2  2921.36  2836.72    82.33 o
   5  12   2   372.73   359.70    17.91 o
  -5  12   2   382.08   364.46    28.79 o
   6  12   2  2524.03  2481.40    50.00 o
  -6  12   2  2511.07  2781.59    84.63 o
   7  12   2   229.16   210.32    15.03 o
  -7  12   2   215.56   188.26    25.19 o
   8  12   2  2009.76  2014.60    67.77 o
  -8  12   2  1995.78  1985.60    72.58 o
   0  13   2   343.91   298.49    24.74 o
   1  13   2    69.22    61.01    10.95 o
  -1  13   2    73.76    39.25    16.13 <
   2  13   2   704.01   682.27    26.22 o
  -2  13   2   683.80   660.93    37.66 o
   3  13   2    44.79    48.10    14.93 o
  -3  13   2    35.94    48.97    15.12 o
   4  13   2   407.50   386.11    18.77 o
  -4  13   2   403.89   420.08    31.52 o
   5  13   2   454.12   413.49    19.98 o
  -5  13   2   424.65   375.09    31.11 o
   6  13   2   435.10   412.10    31.63 o
  -6  13   2   443.61   472.82    35.40 o
   0  14   2  2482.98  2592.09    79.70 o
   1  14   2   104.22   111.31    18.75 o
  -1  14   2    88.32   111.19    20.34 o
   2  14   2  2712.64  2759.26    58.49 o
  -2  14   2  2687.60  2680.59    83.04 o
   3  14   2   420.76   414.33    20.66 o
  -3  14   2   443.87   499.41    34.89 o
   4  14   2  2936.25  2990.63    58.69 o
  -4  14   2  2929.75  3015.09    91.83 o
   5  14   2   498.27   520.58    35.63 o
   0  15   2   550.30   653.89    40.95 o
   1  15   2   120.77   116.42    20.55 o
   1   0   3 25470.40 25626.10   376.35 o
   2   0   3    70.29    86.13     9.16 o
   3   0   3 13022.60 12807.10   139.96 o
   4   0   3   846.24   881.53    19.04 o
   5   0   3 11042.00 11104.40   100.68 o
   6   0   3   187.45   201.81     9.28 o
   7   0   3  5940.31  5723.55    65.46 o
   8   0   3  1038.02  1027.16    27.50 o
   9   0   3  4139.91  4141.58    98.25 o
  10   0   3   485.65   443.64    29.87 o
  11   0   3   572.42   515.37    34.24 o
  12   0   3   284.97   270.62    27.67 o
   0   1   3  5368.92  5310.57    58.61 o
   1   1   3 35193.80 34838.40   358.77 o
  -1   1   3 35885.60 35299.70   514.43 o
   2   1   3  1232.17  1228.88    18.29 o
  -2   1   3  1325.99  1311.22    19.62 o
   3   1   3 14765.90 14405.30   154.97 o
  -3   1   3 13797.20 14057.40   220.57 o
   4   1   3  2610.07  2765.56    29.97 o
  -4   1   3  2648.99  2672.53    40.13 o
   5   1   3  9643.20  9487.27    88.55 o
  -5   1   3  9821.12  9439.46    88.45 o
   6   1   3   583.14   616.96    13.12 o
  -6   1   3   586.88   591.04    13.56 o
   7   1   3  8123.32  8177.84    99.19 o
  -7   1   3  8048.52  8094.48    85.98 o
   8   1   3   939.87   914.49    18.52 o
  -8   1   3   903.17   923.12    26.51 o
   9   1   3  5301.17  5160.18    59.56 o
  -9   1   3  5139.18  4974.92   112.26 o
  10   1   3   377.74   405.79    16.64 o
 -10   1   3   407.77   425.05    30.37 o
  11   1   3  2301.43  2395.45    74.73 o
 -11   1   3  2270.89  2255.45    73.29 o
  12   1   3   429.02   439.36    32.88 o
 -12   1   3   427.05   517.72    36.34 o
   0   2   3    14.82    16.02     2.93 o
   1   2   3 10158.00  9859.66    86.13 o
  -1   2   3  9596.84  9245.20   100.83 o
   2   2   3  1841.68  1894.02    22.27 o
  -2   2   3  1685.80  1757.39    25.59 o
   3   2   3  5045.21  5100.90    41.24 o
  -3   2   3  5343.91  5417.19    51.26 o
   4   2   3  4882.47  5028.40    49.48 o
  -4   2   3  5056.11  5296.43    53.60 o
   5   2   3  4462.68  4343.76    45.51 o
  -5   2   3  4166.03  4019.52    53.36 o
   6   2   3  1796.17  1819.79    25.10 o
  -6   2   3  1739.20  1757.51    19.91 o
   7   2   3  2342.10  2310.77    31.04 o
  -7   2   3  2473.10  2463.07    26.30 o
   8   2   3   265.04   271.64    10.21 o
  -8   2   3   248.66   236.23     9.68 o
   9   2   3  2307.17  2289.39    33.82 o
  -9   2   3  2494.73  2419.75    42.68 o
  10   2   3   749.90   772.40    22.75 o
 -10   2   3   729.15   731.74    39.07 o
  11   2   3   986.04  1026.58    46.81 o
 -11   2   3   884.99   869.69    44.48 o
  12   2   3   404.43   361.12    29.98 o
 -12   2   3   429.55   403.62    33.39 o
   0   3   3 10663.80 10746.00    94.24 o
   1   3   3  6538.44  6455.99    73.67 o
  -1   3   3  5780.07  5624.51    65.65 o
   2   3   3  3819.89  3831.60    33.92 o
  -2   3   3  3943.85  4036.27    40.83 o
   3   3   3 20657.40 21012.10   157.60 o
  -3   3   3 21556.90 22551.90   194.02 o
   4   3   3  3994.46  3922.76    40.02 o
  -4   3   3  3689.13  3757.13    50.16 o
   5   3   3  6158.72  6101.13    60.10 o
  -5   3   3  5894.12  6065.38    60.17 o
   6   3   3  3498.80  3521.11    36.16 o
  -6   3   3  3702.10  3774.05    34.15 o
   7   3   3  4044.52  4027.50    46.14 o
  -7   3   3  4116.74  4048.50    37.52 o
   8   3   3  2306.26  2239.59    39.17 o
  -8   3   3  2342.46  2222.79    31.86 o
   9   3   3  1281.27  1315.34    24.03 o
  -9   3   3  1385.20  1425.75    25.39 o
  10   3   3  1390.32  1386.52    31.80 o
 -10   3   3  1448.32  1457.47    56.75 o
  11   3   3  1379.27  1322.69    52.98 o
 -11   3   3  1419.42  1317.25    56.42 o
  12   3   3   745.82   671.68    39.37 o
 -12   3   3   702.18   667.95    41.27 o
   0   4   3 11411.30 11615.50   126.77 o
   1   4   3  1875.15  1902.17    28.42 o
  -1   4   3  2109.41  2172.38    21.69 o
   2   4   3  3305.76  3315.87    31.40 o
  -2   4   3  3630.65  3702.65    39.39 o
   3   4   3  6024.04  6233.96    53.26 o
  -3   4   3  5835.13  6091.63    60.11 o
   4   4   3  4852.78  4939.57    52.71 o
  -4   4   3  4457.15  4531.53    39.97 o
   5   4   3  2315.84  2313.93    25.78 o
  -5   4   3  2332.35  2350.90    23.77 o
   6   4   3  1832.65  1789.46    22.87 o
  -6   4   3  1905.98  1959.46    22.02 o
   7   4   3  1083.70  1029.23    18.72 o
  -7   4   3  1056.95  1023.20    19.16 o
   8   4   3  2837.61  2786.12    46.08 o
  -8   4   3  2823.88  2766.79    37.35 o
   9   4   3   244.72   254.12    10.59 o
  -9   4   3   178.30   193.96    13.35 o
  10   4   3   847.28   851.34    24.55 o
 -10   4   3   896.97   890.27    27.95 o
  11   4   3  1250.80  1306.22    52.53 o
 -11   4   3  1246.89  1173.69    53.78 o
  12   4   3   689.09   747.39    41.48 o
 -12   4   3   664.20   707.83    43.87 o
   0   5   3  6782.02  6748.38    79.35 o
   1   5   3  2550.20  2559.87    36.98 o
  -1   5   3  2580.70  2718.32    27.20 o
   2   5   3 10400.10 10293.30    95.82 o
  -2   5   3  9953.03  9779.70    69.66 o
   3   5   3   704.71   736.27    12.42 o
  -3   5   3   665.18   686.47    12.37 o
   4   5   3  5873.88  5916.31    62.18 o
  -4   5   3  6182.37  6280.60    53.46 o
   5   5   3  3529.66  3703.51    44.52 o
  -5   5   3  3600.54  3846.38    38.29 o
   6   5   3  5715.23  5702.33    75.14 o
  -6   5   3  5647.40  5621.76    59.62 o
   7   5   3   103.85   104.71     6.76 o
  -7   5   3   159.63   151.51     8.27 o
   8   5   3  3183.86  3189.77    40.63 o
  -8   5   3  3244.97  3289.50    42.56 o
   9   5   3  1112.73  1069.02    27.33 o
  -9   5   3  1141.85  1119.50    29.75 o
  10   5   3  2675.00  2714.29    49.09 o
 -10   5   3  2553.51  2538.61    50.21 o
  11   5   3   437.29   457.87    31.67 o
 -11   5   3   445.30   423.26    33.65 o
  12   5   3  1062.48  1172.13    51.57 o
   0   6   3  5199.31  5190.63    65.21 o
   1   6   3  1114.74  1154.17    18.82 o
  -1   6   3  1088.18  1150.83    18.42 o
   2   6   3  4291.46  4108.21    45.84 o
  -2   6   3  4102.77  3995.35    43.33 o
   3   6   3    56.30    44.27     4.55 o
  -3   6   3    52.22    44.47     4.94 o
   4   6   3  1583.81  1605.82    25.35 o
  -4   6   3  1682.75  1698.13    21.83 o
   5   6   3   542.10   541.09    14.55 o
  -5   6   3   593.83   608.47    12.71 o
   6   6   3  2975.20  3003.34    47.65 o
  -6   6   3  2826.48  2870.20    33.16 o
   7   6   3   598.75   574.38    18.75 o
  -7   6   3   516.22   527.52    13.30 o
   8   6   3  1974.77  2013.07    39.06 o
  -8   6   3  2002.97  2002.65    28.19 o
   9   6   3   207.85   207.76    13.30 o
  -9   6   3   186.24   168.18    11.02 o
  10   6   3  1459.93  1444.34    34.33 o
 -10   6   3  1447.25  1487.43    41.49 o
  11   6   3   136.92   117.07    18.80 o
 -11   6   3   140.91   127.25    20.44 o
   0   7   3  6322.88  6268.53    64.87 o
   1   7   3    49.67    52.22     5.78 o
  -1   7   3    46.59    67.20     5.23 o
   2   7   3 10133.20  9994.66    97.03 o
  -2   7   3 10300.20 10479.00    86.63 o
   3   7   3   268.85   277.16     7.95 o
  -3   7   3   279.87   296.33     8.34 o
   4   7   3 10828.50 10825.90    91.27 o
  -4   7   3 11035.20 10858.90    89.69 o
   5   7   3   614.69   602.04    18.56 o
  -5   7   3   559.23   572.25    13.66 o
   6   7   3  5413.58  5340.73    74.25 o
  -6   7   3  5244.15  5218.87    58.15 o
   7   7   3   564.62   566.63    19.26 o
  -7   7   3   619.05   621.67    15.63 o
   8   7   3  3116.24  3041.53    52.35 o
  -8   7   3  3199.13  3271.07    43.04 o
   9   7   3   133.33   131.73    11.36 o
  -9   7   3   138.21   111.85    20.00 o
  10   7   3  2164.61  2073.12    66.04 o
 -10   7   3  2156.31  2125.93    70.03 o
  11   7   3   117.60   111.41    18.83 o
 -11   7   3   109.06   101.51    19.48 o
   0   8   3  3077.03  3149.33    34.91 o
   1   8   3  1224.19  1229.10    19.24 o
  -1   8   3  1267.69  1288.96    19.47 o
   2   8   3  3944.17  4035.24    48.40 o
  -2   8   3  3977.92  4125.52    41.97 o
   3   8   3   782.48   777.97    15.16 o
  -3   8   3   770.69   787.90    14.58 o
   4   8   3  5998.66  6068.76    66.25 o
  -4   8   3  6060.83  6108.20    56.71 o
   5   8   3   254.29   250.26    13.09 o
  -5   8   3   287.53   284.55    10.31 o
   6   8   3  2617.39  2481.06    44.56 o
  -6   8   3  2660.34  2670.97    36.67 o
   7   8   3   745.59   744.83    23.06 o
  -7   8   3   735.21   711.27    21.43 o
   8   8   3  1423.82  1406.83    33.37 o
  -8   8   3  1362.35  1422.73    54.65 o
   9   8   3   539.84   552.89    21.11 o
  -9   8   3   541.51   507.97    33.03 o
  10   8   3   970.65   959.03    43.03 o
 -10   8   3   950.57   956.80    47.00 o
   0   9   3  6629.42  6593.87    86.27 o
   1   9   3  2851.67  2776.51    38.27 o
  -1   9   3  2893.07  2921.09    46.83 o
   2   9   3  4210.16  4218.70    51.72 o
  -2   9   3  4215.46  4305.46    61.43 o
   3   9   3  1982.81  2017.78    31.97 o
  -3   9   3  1965.26  1984.87    35.45 o
   4   9   3  2552.01  2551.81    36.68 o
  -4   9   3  2364.02  2411.89    41.01 o
   5   9   3  1424.26  1418.76    32.01 o
  -5   9   3  1413.34  1451.44    30.43 o
   6   9   3  2340.49  2345.82    44.36 o
  -6   9   3  2292.14  2251.94    40.50 o
   7   9   3   986.06  1020.76    28.00 o
  -7   9   3   912.44   888.94    42.91 o
   8   9   3  2619.75  2629.30    50.00 o
  -8   9   3  2578.57  2532.75    77.71 o
   9   9   3  1158.33  1194.67    32.24 o
  -9   9   3  1094.64  1160.36    51.55 o
  10   9   3  1321.21  1320.20    51.36 o
 -10   9   3  1304.55  1290.05    56.70 o
   0  10   3   524.04   557.96    18.70 o
   1  10   3  1534.47  1524.89    27.43 o
  -1  10   3  1437.34  1455.59    31.23 o
   2  10   3  1604.17  1578.13    28.39 o
  -2  10   3  1537.54  1563.66    32.43 o
   3  10   3  1329.61  1290.14    31.49 o
  -3  10   3  1366.53  1373.96    22.51 o
   4  10   3   168.38   168.98    12.44 o
  -4  10   3   188.93   198.29    12.15 o
   5  10   3  1013.03   998.48    27.53 o
  -5  10   3  1066.61  1112.07    27.17 o
   6  10   3  1183.42  1128.90    30.10 o
  -6  10   3  1224.50  1190.91    49.98 o
   7  10   3   981.05   956.95    28.13 o
  -7  10   3  1009.90  1013.22    46.91 o
   8  10   3   515.35   519.89    21.39 o
  -8  10   3   574.88   576.57    37.54 o
   9  10   3   278.09   309.65    17.49 o
  -9  10   3   301.51   282.54    28.45 o
   0  11   3  2125.77  2002.56    39.93 o
   1  11   3  3587.60  3665.62    59.72 o
  -1  11   3  3371.67  3524.61    57.15 o
   2  11   3   600.68   569.43    21.79 o
  -2  11   3   570.04   601.67    20.50 o
   3  11   3  2581.68  2517.37    49.01 o
  -3  11   3  2599.66  2696.33    46.89 o
   4  11   3   838.28   767.30    24.62 o
  -4  11   3   850.72   872.88    24.16 o
   5  11   3  2027.84  2053.14    42.97 o
  -5  11   3  2064.07  2051.27    68.68 o
   6  11   3   937.77   957.63    28.65 o
  -6  11   3   940.47   914.11    44.82 o
   7  11   3  1899.17  1995.19    43.92 o
  -7  11   3  1949.56  1973.78    69.94 o
   8  11   3   560.94   509.98    21.90 o
  -8  11   3   539.85   540.57    37.51 o
   0  12   3    69.38    61.08    16.33 o
   1  12   3  1940.06  2002.01    62.38 o
  -1  12   3  2030.78  2087.65    65.60 o
   2  12   3   206.89   198.21    14.98 o
  -2  12   3   218.47   204.05    21.20 o
   3  12   3  1907.54  1951.30    44.04 o
  -3  12   3  1888.62  1749.71    61.75 o
   4  12   3   159.51   156.09    13.08 o
  -4  12   3   152.08   138.60    20.22 o
   5  12   3  1503.54  1440.85    36.31 o
  -5  12   3  1484.89  1495.91    59.06 o
   6  12   3   101.78   105.88    12.14 o
  -6  12   3    86.48    57.87    18.61 o
   7  12   3  1002.96   980.71    30.67 o
  -7  12   3  1004.68   980.94    50.73 o
   0  13   3   204.81   220.45    23.06 o
   1  13   3  2868.60  2858.88    80.73 o
  -1  13   3  3043.48  3060.59    86.03 o
   2  13   3   253.79   253.81    23.83 o
  -2  13   3   254.40   266.85    25.45 o
   3  13   3  2643.27  2632.51    54.67 o
  -3  13   3  2565.74  2579.62    80.32 o
   4  13   3   283.26   269.23    16.54 o
  -4  13   3   285.60   272.04    27.24 o
   5  13   3  1365.16  1283.67    35.64 o
  -5  13   3  1331.62  1388.29    59.25 o
   6  13   3    72.49    57.41    10.95 o
  -6  13   3    90.71    96.39    20.41 o
   0  14   3   256.43   258.25    25.59 o
   1  14   3  1283.65  1369.64    55.12 o
  -1  14   3  1228.02  1236.59    54.04 o
   2  14   3   276.55   248.22    24.62 o
  -2  14   3   264.82   243.54    25.96 o
   3  14   3  1142.92  1109.37    33.89 o
  -3  14   3  1126.04  1160.80    54.24 o
   4  14   3    50.01    69.97    11.86 o
  -4  14   3    35.01    42.75    19.56 <
   1  15   3  1640.84  1692.14    65.11 o
   0   0   4 12073.40 11786.50   179.23 o
   1   0   4    16.55    35.51     4.61 o
   2   0   4 11195.30 11855.50   186.30 o
   3   0   4  1585.95  1765.62    42.84 o
   4   0   4 13695.90 13732.40   153.54 o
   5   0   4   560.33   566.85    16.41 o
   6   0   4  5135.19  5138.68    58.56 o
   7   0   4   530.46   547.36    28.76 o
   8   0   4  6416.94  6331.22    89.13 o
   9   0   4     5.30    -1.63    14.21 <
  10   0   4  1425.29  1429.39    55.08 o
  11   0   4   131.77    98.40    20.24 o
  12   0   4  1788.96  1725.29    66.61 o
   0   1   4 10565.80 10432.90   159.11 o
   1   1   4  1415.90  1471.83    18.06 o
  -1   1   4  1382.48  1425.82    32.27 o
   2   1   4  9431.55  9679.66   109.51 o
  -2   1   4  9594.15  9866.95   158.75 o
   3   1   4    99.12   113.22    11.01 o
  -3   1   4   153.87   172.39     7.15 o
   4   1   4 16873.50 16669.60   182.15 o
  -4   1   4 17150.10 17718.60   279.73 o
   5   1   4   499.03   543.42    15.59 o
  -5   1   4   390.74   432.11    14.98 o
   6   1   4  6266.67  6213.04    67.64 o
  -6   1   4  6196.93  6217.50    85.31 o
   7   1   4   478.55   465.34    14.39 o
  -7   1   4   516.63   518.40    18.92 o
   8   1   4  3025.61  3086.47    38.89 o
  -8   1   4  3236.13  3263.21    56.27 o
   9   1   4   150.76   161.89    12.47 o
  -9   1   4   195.28   201.34    22.08 o
  10   1   4  2925.48  2914.14    82.55 o
 -10   1   4  2929.40  2982.73    85.18 o
  11   1   4   288.98   290.13    27.97 o
 -11   1   4   297.16   299.95    28.69 o
  12   1   4  1605.78  1560.06    62.54 o
 -12   1   4  1714.47  1683.07    66.41 o
   0   2   4  6863.84  6937.69    76.83 o
   1   2   4  1686.72  1704.53    20.12 o
  -1   2   4  1532.82  1554.16    34.86 o
   2   2   4  1921.32  1812.43    22.33 o
  -2   2   4  1879.81  1796.82    26.94 o
   3   2   4  6153.65  6365.85    52.26 o
  -3   2   4  6420.81  6719.08    78.92 o
   4   2   4  7376.93  7347.48    86.77 o
  -4   2   4  7135.47  7460.36   133.29 o
   5   2   4  2647.44  2691.29    31.14 o
  -5   2   4  2565.85  2562.65    43.78 o
   6   2   4  4003.24  4032.51    39.78 o
  -6   2   4  3993.50  3820.76    38.77 o
   7   2   4   849.29   833.15    16.27 o
  -7   2   4   840.97   817.92    17.10 o
   8   2   4  1157.45  1166.54    25.29 o
  -8   2   4  1369.46  1346.57    28.04 o
   9   2   4   788.41   852.39    18.56 o
  -9   2   4   817.61   831.71    40.87 o
  10   2   4  2489.43  2495.72    74.65 o
 -10   2   4  2436.63  2377.11    74.89 o
  11   2   4   508.02   530.39    34.64 o
 -11   2   4   528.29   589.15    38.61 o
  12   2   4   726.73   690.95    41.30 o
 -12   2   4   722.90   706.00    43.06 o
   0   3   4 13178.20 13430.70   142.63 o
   1   3   4  4447.70  4469.15    43.09 o
  -1   3   4  4486.58  4544.91    55.86 o
   2   3   4 13372.50 13607.40   121.42 o
  -2   3   4 13693.40 14126.10   154.35 o
   3   3   4  7749.93  7940.85    75.98 o
  -3   3   4  7732.58  8089.12    94.15 o
   4   3   4  1082.37  1026.50    14.20 o
  -4   3   4  1148.75  1076.37    16.58 o
   5   3   4  3528.24  3566.81    35.16 o
  -5   3   4  3735.56  3888.42    38.89 o
   6   3   4  4218.25  4265.60    41.83 o
  -6   3   4  4273.14  4437.93    44.23 o
   7   3   4  2793.04  2701.60    34.28 o
  -7   3   4  2846.58  2894.77    45.42 o
   8   3   4  5001.73  4918.92    67.78 o
  -8   3   4  4734.04  4697.52    66.77 o
   9   3   4  1485.22  1465.53    25.21 o
  -9   3   4  1356.10  1277.46    51.21 o
  10   3   4  1501.08  1469.01    55.02 o
 -10   3   4  1676.93  1619.67    61.27 o
  11   3   4  1011.57   998.84    46.80 o
 -11   3   4  1081.12  1060.98    51.34 o
  12   3   4   895.80   942.23    47.89 o
 -12   3   4   863.82   870.25    49.07 o
   0   4   4  3113.82  3190.34    29.65 o
   1   4   4 11314.40 11309.50   125.17 o
  -1   4   4 11514.60 11765.80   104.80 o
   2   4   4  5934.34  6149.04    61.21 o
  -2   4   4  5892.20  6252.19    75.89 o
   3   4   4  3374.12  3200.94    37.04 o
  -3   4   4  3373.38  3183.22    36.01 o
   4   4   4   389.65   388.46     8.90 o
  -4   4   4   511.53   507.67    11.57 o
   5   4   4  5846.06  5865.71    51.84 o
  -5   4   4  5825.46  6006.14    63.65 o
   6   4   4  1860.85  1912.78    25.82 o
  -6   4   4  1753.91  1849.06    24.93 o
   7   4   4  2201.29  2176.54    29.62 o
  -7   4   4  2197.85  2197.01    39.22 o
   8   4   4  2809.90  2712.93    35.94 o
  -8   4   4  2769.02  2852.61    47.85 o
   9   4   4  3038.93  2968.22    49.51 o
  -9   4   4  3088.69  2852.15    82.37 o
  10   4   4   698.95   802.93    40.15 o
 -10   4   4   719.26   647.78    38.78 o
  11   4   4   562.49   608.30    37.22 o
 -11   4   4   551.98   534.93    37.34 o
  12   4   4   698.58   748.73    42.84 o
   0   5   4  1959.73  1919.08    29.78 o
   1   5   4 11373.20 11533.30   129.36 o
  -1   5   4 11129.40 11228.60    88.74 o
   2   5   4   740.33   802.91    18.12 o
  -2   5   4   615.79   651.43    14.18 o
   3   5   4  6096.89  5833.90    52.13 o
  -3   5   4  6225.25  6028.34    61.69 o
   4   5   4  1258.68  1315.82    18.41 o
  -4   5   4  1248.26  1317.85    21.08 o
   5   5   4 10181.80 10233.30   100.53 o
  -5   5   4 10329.90 10365.50   101.99 o
   6   5   4  1852.70  1828.44    33.66 o
  -6   5   4  1927.64  2005.92    37.22 o
   7   5   4  2684.76  2614.80    33.64 o
  -7   5   4  2711.50  2738.86    46.80 o
   8   5   4   567.07   568.60    14.16 o
  -8   5   4   640.06   651.81    21.29 o
   9   5   4  3292.78  3220.65    53.53 o
  -9   5   4  3380.38  3350.72    92.41 o
  10   5   4   459.96   488.21    32.16 o
 -10   5   4   433.49   463.50    34.82 o
  11   5   4  1250.91  1339.19    55.11 o
 -11   5   4  1215.47  1197.47    55.91 o
   0   6   4   301.18   306.62     9.28 o
   1   6   4  6825.70  6641.70    81.44 o
  -1   6   4  7225.63  7047.95    83.93 o
   2   6   4   413.02   455.83    14.23 o
  -2   6   4   404.87   457.17    12.57 o
   3   6   4  7179.56  7301.61    64.01 o
  -3   6   4  6909.87  6996.88    73.51 o
   4   6   4   503.09   479.58    11.10 o
  -4   6   4   480.86   441.97    13.71 o
   5   6   4  3138.30  3043.33    47.58 o
  -5   6   4  3100.98  3085.79    49.57 o
   6   6   4   518.33   488.21    16.88 o
  -6   6   4   583.63   607.26    19.93 o
   7   6   4  3709.34  3606.43    56.20 o
  -7   6   4  3688.09  3697.89    59.20 o
   8   6   4   544.82   497.71    18.49 o
  -8   6   4   511.28   462.77    31.40 o
   9   6   4  1131.94  1132.84    29.16 o
  -9   6   4  1105.34  1163.59    51.50 o
  10   6   4   241.43   262.84    25.17 o
 -10   6   4   245.63   307.52    29.44 o
  11   6   4  1270.99  1266.36    53.82 o
 -11   6   4  1284.82  1352.96    41.83 o
   0   7   4  1116.88  1079.98    19.21 o
   1   7   4  8394.44  8348.33    83.34 o
  -1   7   4  8992.69  9059.18    88.28 o
   2   7   4   242.34   245.44     9.70 o
  -2   7   4   222.71   241.82     7.82 o
   3   7   4  5866.74  5835.26    54.74 o
  -3   7   4  5560.38  5623.94    62.57 o
   4   7   4   131.89   128.12     6.96 o
  -4   7   4   120.29   121.35     7.07 o
   5   7   4  2786.32  2764.68    46.08 o
  -5   7   4  2695.67  2711.70    33.53 o
   6   7   4   245.02   233.11    12.91 o
  -6   7   4   267.98   274.23    12.62 o
   7   7   4  4154.55  4095.12    62.96 o
  -7   7   4  4055.89  4042.84    54.58 o
   8   7   4   705.28   699.61    22.48 o
  -8   7   4   701.65   674.03    27.06 o
   9   7   4  1883.25  1839.54    39.27 o
  -9   7   4  1886.26  1987.14    49.04 o
  10   7   4   198.39   188.94    22.11 o
 -10   7   4   193.50   202.09    18.03 o
  11   7   4  1087.90  1074.12    48.78 o
 -11   7   4  1102.33  1102.71    53.03 o
   0   8   4  1759.97  1729.19    31.98 o
   1   8   4  6809.89  6651.66    85.56 o
  -1   8   4  6419.90  6522.79    68.54 o
   2   8   4   361.81   356.57    14.24 o
  -2   8   4   335.03   348.70     9.84 o
   3   8   4  5744.66  5718.59    55.36 o
  -3   8   4  5999.17  5808.50    45.79 o
   4   8   4   162.53   151.78     8.78 o
  -4   8   4   167.67   160.96     9.31 o
   5   8   4  4895.55  4808.59    70.03 o
  -5   8   4  4984.09  4878.28    59.11 o
   6   8   4   428.02   403.89    16.98 o
  -6   8   4   441.62   447.59    19.09 o
   7   8   4  2414.73  2528.39    46.79 o
  -7   8   4  2467.29  2523.78    75.90 o
   8   8   4   376.08   372.92    17.22 o
  -8   8   4   325.33   337.21    28.58 o
   9   8   4  2010.90  2035.28    42.99 o
  -9   8   4  1963.42  1920.90    68.21 o
  10   8   4   190.10   198.42    22.78 o
 -10   8   4   173.13   198.12    24.14 o
   0   9   4   728.18   794.48    21.66 o
   1   9   4  3885.98  3832.31    57.76 o
  -1   9   4  3661.94  3562.40    53.77 o
   2   9   4  1462.52  1496.53    31.74 o
  -2   9   4  1437.99  1452.36    29.44 o
   3   9   4  4048.85  4065.28    44.15 o
  -3   9   4  4159.41  4173.06    45.52 o
   4   9   4   749.71   742.71    18.18 o
  -4   9   4   658.15   637.12    34.41 o
   5   9   4  3089.43  2998.09    51.80 o
  -5   9   4  3099.40  2994.95    82.19 o
   6   9   4  1071.49  1083.39    28.85 o
  -6   9   4  1118.52  1147.25    48.78 o
   7   9   4  2131.29  2112.88    43.04 o
  -7   9   4  2134.11  2214.66    72.53 o
   8   9   4   292.06   308.47    16.72 o
  -8   9   4   299.85   288.70    27.68 o
   9   9   4  1179.98  1207.28    32.92 o
  -9   9   4  1223.56  1337.60    57.58 o
  10   9   4   441.51   465.50    32.08 o
 -10   9   4   447.76   502.27    36.23 o
   0  10   4   774.51   757.02    21.94 o
   1  10   4  1323.34  1435.57    31.82 o
  -1  10   4  1303.20  1403.81    30.56 o
   2  10   4  1174.05  1196.22    29.15 o
  -2  10   4  1217.21  1270.29    28.38 o
   3  10   4  1801.33  1769.35    37.89 o
  -3  10   4  1771.33  1845.16    26.30 o
   4  10   4   782.46   773.28    19.52 o
  -4  10   4   778.70   746.23    38.38 o
   5  10   4   834.17   810.01    25.16 o
  -5  10   4   840.82   969.46    45.18 o
   6  10   4  1141.21  1129.14    30.65 o
  -6  10   4  1162.55  1122.31    50.51 o
   7  10   4  1265.66  1259.72    33.01 o
  -7  10   4  1285.04  1327.76    56.43 o
   8  10   4   502.63   496.92    21.03 o
  -8  10   4   517.56   512.02    36.09 o
   9  10   4   292.84   310.83    26.72 o
  -9  10   4   279.22   247.02    27.29 o
   0  11   4  2546.07  2507.17    46.00 o
   1  11   4   872.27   864.41    25.12 o
  -1  11   4   910.70   927.55    25.34 o
   2  11   4  2876.84  2986.84    76.35 o
  -2  11   4  2906.55  2989.83    81.34 o
   3  11   4   957.31   995.10    28.86 o
  -3  11   4   946.92   920.44    42.65 o
   4  11   4  3128.23  3118.32    45.64 o
  -4  11   4  3107.39  3074.38    86.92 o
   5  11   4  1145.22  1150.32    31.58 o
  -5  11   4  1107.90  1042.37    48.23 o
   6  11   4  1295.88  1267.31    33.76 o
  -6  11   4  1247.51  1256.41    54.96 o
   7  11   4   205.99   192.68    14.25 o
  -7  11   4   202.55   178.11    24.37 o
   8  11   4  1419.64  1456.00    37.85 o
  -8  11   4  1400.76  1438.05    62.31 o
   0  12   4   635.33   638.48    34.53 o
   1  12   4   541.98   501.84    30.34 o
  -1  12   4   615.54   589.24    34.14 o
   2  12   4  2271.61  2186.11    65.79 o
  -2  12   4  2289.26  2284.28    71.54 o
   3  12   4   331.82   293.30    16.50 o
  -3  12   4   304.06   272.01    26.39 o
   4  12   4  2325.45  2282.13    47.86 o
  -4  12   4  2319.15  2281.97    75.15 o
   5  12   4   197.05   173.76    14.15 o
  -5  12   4   161.38   162.70    23.34 o
   6  12   4  1203.52  1227.44    34.44 o
  -6  12   4  1207.08  1116.34    53.25 o
   7  12   4   278.52   265.45    17.29 o
  -7  12   4   280.80   262.99    29.04 o
   0  13   4  3314.24  3531.78    93.63 o
   1  13   4   154.33   153.12    20.73 o
  -1  13   4   146.57   157.22    21.40 o
   2  13   4  1588.96  1617.51    57.52 o
  -2  13   4  1635.68  1727.47    63.54 o
   3  13   4    38.56    30.73     9.54 o
  -3  13   4    42.51    40.31    15.05 <
   4  13   4  2497.84  2464.86    70.22 o
  -4  13   4  2558.77  2538.33    82.32 o
   5  13   4   119.04   108.03    12.46 o
  -5  13   4   135.69   135.67    21.38 o
   6  13   4  1440.94  1377.09    38.02 o
   0  14   4  1749.66  1794.55    65.27 o
   1  14   4    43.29    52.57    15.03 o
  -1  14   4    51.99    68.10    17.64 o
   2  14   4  1158.89  1120.32    49.31 o
  -2  14   4  1110.72  1254.95    55.87 o
   3  14   4    50.28    48.48    10.27 o
  -3  14   4    39.58    33.80    15.90 <
   4  14   4   520.53   477.31    30.02 o
   1   0   5 17519.00 18251.40   277.29 o
   2   0   5    58.97    85.36     6.67 o
   3   0   5 11387.50 11378.90   186.00 o
   4   0   5    25.98    58.85    11.40 o
   5   0   5  3925.41  3905.89    56.07 o
   6   0   5     3.91    41.97    11.21 o
   7   0   5  9084.19  8897.61   113.58 o
   8   0   5   100.18   100.50    10.95 o
   9   0   5  3704.93  3673.06    94.62 o
  10   0   5   341.62   312.11    28.29 o
  11   0   5  3115.22  3019.35    90.51 o
  12   0   5    25.05    23.60    17.16 <
   0   1   5     3.60     9.10     5.34 <
   1   1   5  6309.69  6490.13    61.48 o
  -1   1   5  6146.21  6474.56   108.36 o
   2   1   5   126.54   149.16     8.20 o
  -2   1   5   150.84   176.62    12.63 o
   3   1   5  6480.51  6587.24    63.08 o
  -3   1   5  6958.73  7446.59    84.98 o
   4   1   5    73.55    72.63     6.72 o
  -4   1   5   111.93    94.45    13.25 o
   5   1   5  3426.35  3339.28    49.16 o
  -5   1   5  3425.61  3390.48    77.24 o
   6   1   5   140.84   148.41     9.79 o
  -6   1   5   100.69   111.03    16.64 o
   7   1   5  2215.25  2128.19    61.16 o
  -7   1   5  2058.96  1969.17    39.41 o
   8   1   5   769.85   777.51    23.81 o
  -8   1   5   872.62   848.42    26.06 o
   9   1   5  1567.38  1676.48    38.48 o
  -9   1   5  1678.96  1707.22    59.86 o
  10   1   5   378.64   364.90    29.31 o
 -10   1   5   337.40   322.69    27.91 o
  11   1   5   708.18   699.12    41.20 o
 -11   1   5   719.92   756.60    43.14 o
  12   1   5   176.40   172.67    24.52 o
 -12   1   5   185.17   189.59    25.89 o
   0   2   5  5271.04  5354.10    62.44 o
   1   2   5 13680.20 14179.50   125.05 o
  -1   2   5 13979.00 14631.90   226.04 o
   2   2   5  5499.77  5549.97    46.69 o
  -2   2   5  5492.64  5627.13   100.75 o
   3   2   5 12548.30 12654.80   115.19 o
  -3   2   5 11622.90 11804.40   132.06 o
   4   2   5  1074.89  1033.45    17.80 o
  -4   2   5   997.42   912.34    19.16 o
   5   2   5 12301.90 12587.50   118.68 o
  -5   2   5 12714.30 13051.20   154.54 o
   6   2   5  2870.30  2946.29    46.48 o
  -6   2   5  2770.13  2812.62    48.25 o
   7   2   5  5670.42  5763.65    79.35 o
  -7   2   5  5638.08  5732.17    82.34 o
   8   2   5  1974.63  2019.44    61.91 o
  -8   2   5  1914.32  1889.41    61.59 o
   9   2   5  3771.20  3745.29    62.50 o
  -9   2   5  3510.11  3531.54    93.64 o
  10   2   5   501.98   512.05    34.10 o
 -10   2   5   523.51   488.90    34.12 o
  11   2   5  2065.47  2174.83    73.63 o
 -11   2   5  2079.26  2089.65    73.96 o
  12   2   5   841.93   962.60    49.40 o
 -12   2   5   763.18   873.36    48.70 o
   0   3   5  1200.08  1217.83    19.49 o
   1   3   5  5874.26  6058.53    69.63 o
  -1   3   5  6176.71  6478.13   109.94 o
   2   3   5  3393.24  3419.60    31.25 o
  -2   3   5  3230.03  3322.00    45.34 o
   3   3   5  3625.26  3729.24    41.28 o
  -3   3   5  3294.06  3355.06    46.68 o
   4   3   5  1143.76  1187.44    15.65 o
  -4   3   5  1156.26  1255.50    24.50 o
   5   3   5  2450.37  2506.02    33.18 o
  -5   3   5  2584.56  2657.26    46.35 o
   6   3   5  1506.74  1494.54    29.24 o
  -6   3   5  1577.24  1574.55    34.35 o
   7   3   5  2167.96  2089.88    38.26 o
  -7   3   5  2172.53  2236.01    66.08 o
   8   3   5   781.51   766.72    22.80 o
  -8   3   5   673.47   674.28    35.99 o
   9   3   5  1533.81  1474.44    34.46 o
  -9   3   5  1417.57  1363.00    54.68 o
  10   3   5   586.12   558.15    35.17 o
 -10   3   5   564.17   634.98    38.26 o
  11   3   5   533.01   551.81    36.41 o
 -11   3   5   554.57   557.73    39.05 o
  12   3   5   483.25   535.38    37.01 o
   0   4   5  8063.43  7623.67    85.70 o
   1   4   5  3507.47  3449.33    36.07 o
  -1   4   5  3240.79  3289.77    34.94 o
   2   4   5 10458.80 10340.30    96.99 o
  -2   4   5 10350.30 10296.30   118.32 o
   3   4   5  5124.04  5266.42    55.45 o
  -3   4   5  5374.49  5639.95    71.79 o
   4   4   5  6514.67  6513.61    67.13 o
  -4   4   5  6494.24  6558.37    82.74 o
   5   4   5  3448.81  3457.87    55.45 o
  -5   4   5  3251.79  3123.97    76.15 o
   6   4   5  5694.13  5622.58    71.88 o
  -6   4   5  5573.43  5642.32   118.45 o
   7   4   5  1603.93  1576.06    23.84 o
  -7   4   5  1601.13  1579.86    55.12 o
   8   4   5  2395.41  2401.42    32.66 o
  -8   4   5  2455.67  2690.29    77.98 o
   9   4   5  1602.23  1622.55    57.10 o
  -9   4   5  1699.47  1679.12    61.86 o
  10   4   5  2529.87  2578.38    77.91 o
 -10   4   5  2489.60  2479.97    80.88 o
  11   4   5   792.05   903.04    46.02 o
 -11   4   5   722.23   681.03    42.49 o
   0   5   5  2768.07  2753.46    31.44 o
   1   5   5   551.53   540.04    14.40 o
  -1   5   5   509.30   492.02    10.89 o
   2   5   5  2540.32  2576.70    32.54 o
  -2   5   5  2583.03  2609.95    39.98 o
   3   5   5   938.53   979.36    18.05 o
  -3   5   5   958.65  1032.87    22.87 o
   4   5   5  4412.83  4478.58    50.87 o
  -4   5   5  4431.86  4440.44    62.04 o
   5   5   5  1023.94   984.89    36.44 o
  -5   5   5  1017.08   988.69    24.14 o
   6   5   5  1735.06  1662.67    32.27 o
  -6   5   5  1730.85  1689.05    33.68 o
   7   5   5   614.73   583.91    18.82 o
  -7   5   5   592.92   591.16    19.50 o
   8   5   5  1553.82  1544.46    24.59 o
  -8   5   5  1526.34  1563.31    58.06 o
   9   5   5   186.62   197.13    22.25 o
  -9   5   5   183.37   192.96    24.58 o
  10   5   5   464.18   457.45    32.42 o
 -10   5   5   475.68   429.50    33.81 o
  11   5   5   548.73   616.50    37.99 o
 -11   5   5   524.68   583.36    40.24 o
   0   6   5  8599.80  8476.58    82.47 o
   1   6   5   202.39   224.80     8.69 o
  -1   6   5   238.55   287.52     7.72 o
   2   6   5 13039.10 12889.20   121.08 o
  -2   6   5 13099.00 12921.00   151.17 o
   3   6   5   488.79   529.40    13.47 o
  -3   6   5   503.18   531.64    19.14 o
   4   6   5 13347.70 13457.90   127.71 o
  -4   6   5 13549.80 13276.00   225.30 o
   5   6   5   199.20   203.71    11.59 o
  -5   6   5   164.68   161.14    10.97 o
   6   6   5  6177.48  6005.53    81.14 o
  -6   6   5  6189.00  6143.81    84.30 o
   7   6   5    49.82    54.88     8.62 o
  -7   6   5    49.97    46.30     8.82 o
   8   6   5  4766.67  4941.63    72.47 o
  -8   6   5  4766.44  5056.23   120.33 o
   9   6   5   119.10   109.71    18.07 o
  -9   6   5   110.14   100.73    21.75 o
  10   6   5  1930.11  1988.66    67.59 o
 -10   6   5  1909.96  2009.31    73.44 o
  11   6   5   166.50   158.71    23.11 o
 -11   6   5   179.66   124.79    24.37 o
   0   7   5  5715.34  5954.90    62.96 o
   1   7   5   150.21   157.59     7.72 o
  -1   7   5   142.78   177.79     7.96 o
   2   7   5  1068.21  1048.03    23.76 o
  -2   7   5  1090.41  1096.81    26.54 o
   3   7   5    61.99    53.68     6.21 o
  -3   7   5    67.36    67.43     7.63 o
   4   7   5   907.68   925.62    19.48 o
  -4   7   5   723.95   709.91    15.20 o
   5   7   5   560.88   571.84    18.89 o
  -5   7   5   524.69   511.33    13.35 o
   6   7   5  1354.86  1375.92    30.86 o
  -6   7   5  1380.46  1431.86    28.29 o
   7   7   5   116.98   113.60    10.29 o
  -7   7   5   111.72    99.27    13.26 o
   8   7   5  1263.96  1207.43    30.31 o
  -8   7   5  1249.81  1185.77    36.91 o
   9   7   5   182.54   211.21    22.46 o
  -9   7   5   164.23   164.37    16.64 o
  10   7   5  1000.46   948.89    46.29 o
 -10   7   5  1058.61  1128.43    38.87 o
   0   8   5 11580.20 11861.30   137.81 o
   1   8   5    94.29   102.86     8.38 o
  -1   8   5    83.72    82.37     8.01 o
   2   8   5  4360.29  4365.54    62.83 o
  -2   8   5  4298.73  4197.18    56.86 o
   3   8   5  1713.39  1669.62    27.61 o
  -3   8   5  1792.38  1825.27    37.98 o
   4   8   5  4458.88  4397.61    64.72 o
  -4   8   5  4269.62  4195.49    53.05 o
   5   8   5   362.30   388.76    16.65 o
  -5   8   5   345.44   359.75    17.34 o
   6   8   5  4112.01  4142.63    64.83 o
  -6   8   5  4303.56  4291.87    57.58 o
   7   8   5   347.21   376.30    17.29 o
  -7   8   5   383.71   380.18    21.61 o
   8   8   5  2297.91  2264.42    45.27 o
  -8   8   5  2262.07  2218.54    52.84 o
   9   8   5    21.18     9.84    13.29 <
  -9   8   5    45.55    59.77    19.55 o
  10   8   5  2340.24  2424.89    77.30 o
 -10   8   5  2359.59  2549.77    84.32 o
   0   9   5   288.81   315.15    13.67 o
   1   9   5    26.86    28.95     7.14 o
  -1   9   5    53.04    66.93     7.47 o
   2   9   5  2483.81  2470.68    43.56 o
  -2   9   5  2534.45  2592.34    42.09 o
   3   9   5  1203.66  1150.92    23.24 o
  -3   9   5  1153.30  1116.73    45.04 o
   4   9   5  1704.83  1748.36    36.21 o
  -4   9   5  1735.72  1792.40    60.14 o
   5   9   5   181.33   167.50    12.51 o
  -5   9   5   225.82   205.97    22.56 o
   6   9   5  1155.00  1131.88    30.04 o
  -6   9   5  1163.90  1142.74    50.39 o
   7   9   5   652.44   627.50    22.59 o
  -7   9   5   669.29   665.58    39.25 o
   8   9   5   520.65   537.98    21.62 o
  -8   9   5   553.33   548.83    37.70 o
   9   9   5   283.10   250.35    25.54 o
  -9   9   5   367.08   366.49    34.06 o
   0  10   5  2765.24  2717.81    46.65 o
   1  10   5  3772.25  3799.02    59.32 o
  -1  10   5  3952.76  3991.78    60.09 o
   2  10   5  3303.04  3320.55    54.99 o
  -2  10   5  3380.34  3441.13    53.27 o
   3  10   5  1760.71  1768.00    37.67 o
  -3  10   5  1824.29  1834.82    61.96 o
   4  10   5  2421.27  2476.13    46.67 o
  -4  10   5  2462.79  2423.09    74.27 o
   5  10   5  2885.96  2864.87    52.80 o
  -5  10   5  2830.78  2788.45    83.11 o
   6  10   5  1400.22  1344.40    34.31 o
  -6  10   5  1325.81  1269.70    54.36 o
   7  10   5  1023.62   960.57    29.21 o
  -7  10   5   924.45   960.39    48.64 o
   8  10   5  1859.18  1857.27    42.55 o
  -8  10   5  1894.26  2031.57    74.57 o
   9  10   5  1844.77  1887.31    65.86 o
  -9  10   5  1798.30  1886.39    73.14 o
   0  11   5   347.46   340.16    25.45 o
   1  11   5  2595.44  2605.72    47.77 o
  -1  11   5  2691.98  2636.17    75.10 o
   2  11   5   477.70   456.41    27.36 o
  -2  11   5   461.68   433.69    30.26 o
   3  11   5   412.31   390.52    17.96 o
  -3  11   5   398.05   364.25    28.89 o
   4  11   5   700.38   680.07    23.57 o
  -4  11   5   753.63   791.33    41.94 o
   5  11   5   862.57   820.24    38.10 o
  -5  11   5   840.21   848.58    45.76 o
   6  11   5   359.11   347.75    18.59 o
  -6  11   5   354.53   365.78    31.89 o
   7  11   5   347.96   342.38    18.51 o
  -7  11   5   323.04   349.86    32.36 o
   8  11   5   268.14   243.71    23.53 o
  -8  11   5   254.93   297.06    31.66 o
   0  12   5   398.05   418.02    28.98 o
   1  12   5  3578.50  3540.23    90.33 o
  -1  12   5  3362.03  3302.16    89.01 o
   2  12   5   120.50   128.41    17.93 o
  -2  12   5   121.03   123.28    20.20 o
   3  12   5  2139.67  2130.49    45.56 o
  -3  12   5  2054.10  2108.33    71.35 o
   4  12   5   371.21   393.46    19.04 o
  -4  12   5   382.62   360.85    29.78 o
   5  12   5  1437.42  1507.11    53.85 o
  -5  12   5  1482.98  1460.12    61.33 o
   6  12   5   360.72   354.43    27.13 o
  -6  12   5   382.50   372.00    32.52 o
   7  12   5  2136.12  2149.39    48.56 o
   0  13   5   187.14   218.93    23.96 o
   1  13   5  1149.48  1186.45    49.61 o
  -1  13   5  1056.38  1118.76    49.73 o
   2  13   5    21.58    10.29    12.98 <
  -2  13   5    16.82    14.45    12.81 <
   3  13   5  1027.12  1014.78    31.26 o
  -3  13   5  1095.48  1216.46    54.77 o
   4  13   5    42.43    45.43    10.11 o
  -4  13   5    29.81    36.88    18.34 <
   5  13   5  1136.36  1140.56    47.97 o
  -5  13   5  1155.84  1135.68    55.34 o
   0  14   5   600.37   641.81    38.71 o
   1  14   5  2007.71  2107.88    70.89 o
  -1  14   5  2076.84  2173.40    74.81 o
   2  14   5    38.77    39.21    14.73 <
  -2  14   5    47.57    44.89    17.58 <
   3  14   5  1959.17  1979.17    46.77 o
   0   0   6  1289.60  1356.57    33.26 o
   1   0   6    11.16    19.55     7.12 <
   2   0   6  1251.15  1215.76    24.04 o
   3   0   6  2063.23  2202.00    37.34 o
   4   0   6   494.92   468.47    16.46 o
   5   0   6   788.89   840.46    17.98 o
   6   0   6  1560.27  1580.93    50.91 o
   7   0   6   130.50   139.85    11.20 o
   8   0   6    72.95    83.57    10.42 o
   9   0   6   685.34   710.59    38.50 o
  10   0   6   555.33   568.65    36.55 o
  11   0   6   984.94  1028.04    51.22 o
   0   1   6 20770.30 21592.60   230.05 o
   1   1   6   901.45   887.36    14.77 o
  -1   1   6   966.57   948.41    27.99 o
   2   1   6 20308.20 20995.80   227.51 o
  -2   1   6 20305.50 20839.50   320.89 o
   3   1   6  1272.40  1339.48    27.07 o
  -3   1   6  1191.20  1193.89    36.90 o
   4   1   6 12551.40 12233.50   144.54 o
  -4   1   6 12758.70 12390.40   134.69 o
   5   1   6  6366.35  6386.00    68.27 o
  -5   1   6  6476.22  6640.26    89.74 o
   6   1   6 11049.00 11088.30   132.94 o
  -6   1   6 10619.00 10674.60   130.80 o
   7   1   6   148.49   159.57    17.98 o
  -7   1   6    92.05   107.39    10.67 o
   8   1   6  6929.23  7076.67    97.32 o
  -8   1   6  7065.78  6940.67   144.95 o
   9   1   6   459.83   453.32    19.93 o
  -9   1   6   455.89   448.74    32.25 o
  10   1   6  3246.25  3260.60    92.43 o
 -10   1   6  3241.23  3182.12    92.08 o
  11   1   6   151.68   157.33    23.14 o
 -11   1   6   166.79   168.56    23.84 o
  12   1   6  1866.61  1959.70    74.04 o
   0   2   6  1882.15  1987.42    42.28 o
   1   2   6  1224.47  1331.49    18.95 o
  -1   2   6  1252.68  1392.61    35.69 o
   2   2   6  2460.94  2551.79    30.39 o
  -2   2   6  2447.04  2678.37    58.87 o
   3   2   6   157.90   168.81     7.07 o
  -3   2   6   116.13   130.58     7.70 o
   4   2   6  1055.59  1046.65    14.77 o
  -4   2   6  1041.55  1053.58    21.51 o
   5   2   6   442.87   442.28    12.64 o
  -5   2   6   523.80   562.76    28.93 o
   6   2   6   650.23   684.62    19.62 o
  -6   2   6   702.60   703.68    21.80 o
   7   2   6  1740.88  1701.37    34.64 o
  -7   2   6  1668.59  1741.15    37.88 o
   8   2   6  1460.78  1486.93    53.21 o
  -8   2   6  1438.06  1398.84    53.37 o
   9   2   6   291.05   279.01    25.77 o
  -9   2   6   302.76   314.39    28.21 o
  10   2   6   171.45   148.90    22.65 o
 -10   2   6   193.69   183.19    24.53 o
  11   2   6   129.63    91.53    20.91 o
 -11   2   6   134.18   148.27    23.93 o
   0   3   6  7690.40  7345.90    84.26 o
   1   3   6  4586.26  4458.42    46.19 o
  -1   3   6  4426.05  4302.58    80.82 o
   2   3   6  7873.04  7660.64    63.11 o
  -2   3   6  8073.82  7991.17    94.82 o
   3   3   6  6664.19  6683.78    56.45 o
  -3   3   6  6906.14  6994.62    85.69 o
   4   3   6 10251.20 10394.50    84.08 o
  -4   3   6 10163.90 10412.60   122.18 o
   5   3   6  2759.96  2765.41    36.02 o
  -5   3   6  2588.99  2608.92    68.22 o
   6   3   6  4595.92  4456.70    62.64 o
  -6   3   6  4559.21  4605.53    70.16 o
   7   3   6  3544.73  3602.26    55.67 o
  -7   3   6  3661.08  3742.87    93.39 o
   8   3   6  2236.39  2292.95    43.21 o
  -8   3   6  2409.14  2587.37    76.67 o
   9   3   6  1759.57  1766.13    61.45 o
  -9   3   6  1826.90  1866.32    65.82 o
  10   3   6  2267.43  2357.38    75.46 o
 -10   3   6  2264.08  2325.88    77.80 o
  11   3   6   928.16   991.09    49.57 o
 -11   3   6   885.44   910.64    49.74 o
   0   4   6    46.54    38.13     4.32 o
   1   4   6   554.06   542.83    10.88 o
  -1   4   6   552.72   540.36    14.77 o
   2   4   6   485.92   436.33     8.80 o
  -2   4   6   485.07   460.98    14.13 o
   3   4   6   769.13   739.55    15.17 o
  -3   4   6   790.42   779.09    19.44 o
   4   4   6   562.53   600.80    14.18 o
  -4   4   6   582.15   606.77    17.55 o
   5   4   6   461.41   501.76    26.69 o
  -5   4   6   421.75   440.19    15.30 o
   6   4   6   459.26   451.69    14.78 o
  -6   4   6   465.31   502.06    29.86 o
   7   4   6   448.91   455.39    15.95 o
  -7   4   6   499.62   526.79    31.99 o
   8   4   6    49.92    84.38    16.92 o
  -8   4   6    80.44    97.38    17.69 o
   9   4   6   257.85   280.09    26.29 o
  -9   4   6   289.48   294.00    28.02 o
  10   4   6   340.41   360.23    29.30 o
 -10   4   6   355.77   389.91    33.16 o
  11   4   6   416.92   469.83    35.10 o
 -11   4   6   413.49   437.70    35.88 o
   0   5   6  4099.45  4224.91    39.59 o
   1   5   6 11469.50 11307.90   102.49 o
  -1   5   6 11650.30 12006.20   131.67 o
   2   5   6  1859.99  1951.26    27.57 o
  -2   5   6  1866.27  1974.90    49.79 o
   3   5   6  7279.73  7145.13    73.42 o
  -3   5   6  7017.08  7088.74   131.58 o
   4   5   6   909.74   928.18    18.57 o
  -4   5   6   932.16   914.04    22.76 o
   5   5   6  4833.79  4882.05   102.72 o
  -5   5   6  4766.04  4916.46    69.01 o
   6   5   6   837.92   813.70    35.80 o
  -6   5   6   884.59   915.93    40.56 o
   7   5   6  5537.46  5584.83   119.77 o
  -7   5   6  5559.83  5630.43   125.37 o
   8   5   6  1166.39  1230.56    48.72 o
  -8   5   6  1104.39  1188.66    51.47 o
   9   5   6  3068.13  3124.37    86.98 o
  -9   5   6  3006.63  3046.09    90.38 o
  10   5   6   463.57   419.94    30.73 o
 -10   5   6   452.34   406.51    33.50 o
  11   5   6  2312.57  2358.31    79.18 o
 -11   5   6  2285.35  2479.03    85.41 o
   0   6   6   525.28   573.95    11.04 o
   1   6   6  1137.71  1153.10    20.20 o
  -1   6   6  1005.63  1049.52    15.71 o
   2   6   6    53.14    61.99     5.95 o
  -2   6   6    63.77    70.07     6.92 o
   3   6   6  2406.17  2447.31    33.74 o
  -3   6   6  2495.42  2590.68    43.13 o
   4   6   6   182.57   185.22     9.06 o
  -4   6   6   205.53   225.29    20.11 o
   5   6   6  1660.83  1663.32    32.49 o
  -5   6   6  1702.50  1656.12    54.06 o
   6   6   6   147.37   115.70    16.27 o
  -6   6   6   124.72   132.42    19.12 o
   7   6   6   280.54   275.72    23.02 o
  -7   6   6   291.61   293.28    26.20 o
   8   6   6   261.80   287.12    25.22 o
  -8   6   6   274.79   286.74    26.73 o
   9   6   6   375.18   404.06    29.44 o
  -9   6   6   375.29   367.78    32.23 o
  10   6   6   222.62   264.96    25.93 o
 -10   6   6   241.51   259.69    28.71 o
   0   7   6    67.19    86.93     6.53 o
   1   7   6 10475.80 10493.10   123.68 o
  -1   7   6  9938.76  9828.41    94.81 o
   2   7   6   316.79   307.93    12.92 o
  -2   7   6   354.64   359.65    12.28 o
   3   7   6 10097.00 10055.30   100.26 o
  -3   7   6 10487.40 10602.20   107.34 o
   4   7   6   155.50   142.73    10.35 o
  -4   7   6   131.69   117.71     8.89 o
   5   7   6  7877.79  7774.00   100.42 o
  -5   7   6  7842.58  7802.66    86.98 o
   6   7   6    21.54    27.12    13.31 <
  -6   7   6    14.89    57.36    14.84 o
   7   7   6  4758.35  4866.31   110.34 o
  -7   7   6  4750.03  4760.53   115.56 o
   8   7   6    47.12    37.82    14.60 <
  -8   7   6    38.90    32.21    15.20 <
   9   7   6  3525.91  3557.93    95.54 o
  -9   7   6  3561.65  3674.40   104.11 o
  10   7   6    74.83    82.96    17.96 o
 -10   7   6    88.63    82.18    20.72 o
   0   8   6    19.96    26.18     6.66 o
   1   8   6  1123.73  1141.93    25.76 o
  -1   8   6  1277.96  1290.74    26.23 o
   2   8   6   485.89   452.74    16.15 o
  -2   8   6   499.55   498.96    29.01 o
   3   8   6   640.71   611.27    16.22 o
  -3   8   6   552.68   548.94    31.76 o
   4   8   6     7.24     4.88     6.47 <
  -4   8   6    15.01    11.07     8.61 <
   5   8   6   428.21   463.81    17.77 o
  -5   8   6   419.78   419.68    20.90 o
   6   8   6   102.10   130.28    18.10 o
  -6   8   6   103.35    97.92    13.72 o
   7   8   6   536.74   565.49    32.71 o
  -7   8   6   490.93   459.70    23.94 o
   8   8   6   140.14   129.26    19.72 o
  -8   8   6   149.96   122.79    15.50 o
   9   8   6   412.96   412.35    30.99 o
  -9   8   6   389.41   426.22    25.31 o
   0   9   6  4651.48  4644.80    65.97 o
   1   9   6  3781.07  3879.14    58.69 o
  -1   9   6  4093.38  4245.72    60.70 o
   2   9   6  2758.30  2689.26    46.36 o
  -2   9   6  2555.97  2560.29    71.93 o
   3   9   6  4369.62  4271.78    65.94 o
  -3   9   6  4240.20  4136.61   100.16 o
   4   9   6  2790.93  2746.83    48.94 o
  -4   9   6  2923.54  3095.07    85.76 o
   5   9   6  3601.00  3569.86    58.73 o
  -5   9   6  3614.55  3299.58    91.74 o
   6   9   6  1384.02  1384.42    51.11 o
  -6   9   6  1333.48  1214.35    53.18 o
   7   9   6  2253.87  2233.64    68.77 o
  -7   9   6  2188.89  2174.33    75.52 o
   8   9   6  1681.31  1702.05    61.44 o
  -8   9   6  1732.39  1714.86    68.01 o
   9   9   6  1547.75  1703.73    63.35 o
  -9   9   6  1462.34  1556.28    66.28 o
   0  10   6   709.88   711.66    21.33 o
   1  10   6  1166.09  1189.79    28.60 o
  -1  10   6  1139.79  1117.85    45.33 o
   2  10   6   171.95   195.81    12.27 o
  -2  10   6   130.83   140.41    18.94 o
   3  10   6    74.88    89.07    10.38 o
  -3  10   6    62.69    83.68    19.10 o
   4  10   6   984.55   975.74    27.69 o
  -4  10   6  1007.29  1064.25    47.79 o
   5  10   6   401.61   381.47    17.63 o
  -5  10   6   379.30   356.78    31.00 o
   6  10   6   118.66   144.76    18.94 o
  -6  10   6    88.16    90.60    19.49 o
   7  10   6   355.41   305.99    25.85 o
  -7  10   6   353.30   357.89    31.98 o
   8  10   6   157.47   164.00    21.17 o
  -8  10   6   139.07   180.81    25.63 o
   0  11   6  2517.42  2592.03    73.51 o
   1  11   6  1477.10  1531.02    52.65 o
  -1  11   6  1403.89  1416.93    53.26 o
   2  11   6  3647.68  3708.14    89.11 o
  -2  11   6  3597.10  3650.65    95.62 o
   3  11   6   761.85   760.79    25.42 o
  -3  11   6   717.83   720.81    40.14 o
   4  11   6  2816.61  2880.61    53.96 o
  -4  11   6  2850.59  3019.12    89.53 o
   5  11   6   673.41   652.93    35.24 o
  -5  11   6   687.63   757.36    44.18 o
   6  11   6  2871.64  2939.12    82.63 o
  -6  11   6  2944.59  2826.78    90.96 o
   7  11   6   822.78   725.49    39.50 o
  -7  11   6   851.97   943.00    51.89 o
   0  12   6   279.65   281.58    24.82 o
   1  12   6    99.79   106.25    17.29 o
  -1  12   6    77.46    77.22    17.03 o
   2  12   6   174.59   173.46    19.19 o
  -2  12   6   176.77   215.20    24.34 o
   3  12   6   251.07   246.29    15.95 o
  -3  12   6   262.27   274.64    27.17 o
   4  12   6   152.19   148.08    13.23 o
  -4  12   6   108.13   137.74    21.28 o
   5  12   6   173.85   163.13    20.42 o
  -5  12   6   180.99   181.54    26.43 o
   6  12   6   252.91   267.44    24.83 o
   0  13   6  2566.42  2605.20    79.05 o
   1  13   6    65.14    34.89    13.38 <
  -1  13   6    70.56    53.07    15.52 o
   2  13   6  3403.13  3442.86    91.30 o
  -2  13   6  3543.63  3690.09   102.29 o
   3  13   6    49.45    66.74    10.72 o
  -3  13   6    48.72    28.71    16.20 <
   4  13   6  2555.45  2553.04    53.43 o
  -4  13   6  2455.07  2475.49    85.01 o
   0  14   6   551.98   598.22    37.70 o
   1  14   6    21.18    20.17    13.28 <
  -1  14   6    19.28    22.98    15.38 <
   2  14   6   168.35   163.24    20.79 o
   1   0   7 14601.80 14286.20   158.72 o
   2   0   7    20.99    26.73     8.27 o
   3   0   7 14721.60 14856.00   170.08 o
   4   0   7    42.57    50.92     5.36 o
   5   0   7 17507.70 18148.50   297.21 o
   6   0   7   557.14   608.60    32.37 o
   7   0   7  4474.95  4534.17    69.28 o
   8   0   7   269.36   261.88    15.23 o
   9   0   7  5298.02  5431.18   127.46 o
  10   0   7     0.10    -9.39    13.37 <
  11   0   7  3047.34  3267.75    98.43 o
   0   1   7    14.25     9.05     4.72 <
   1   1   7    76.95    82.09     6.50 o
  -1   1   7    72.95    67.90     9.91 o
   2   1   7    38.69    47.65     5.08 o
  -2   1   7    31.55    31.54     9.52 o
   3   1   7   255.18   269.61    12.35 o
  -3   1   7   228.70   255.26    18.16 o
   4   1   7  1606.38  1625.11    23.93 o
  -4   1   7  1495.86  1564.89    23.83 o
   5   1   7   126.38   122.09     9.32 o
  -5   1   7   119.56   142.36    17.04 o
   6   1   7  1095.53  1087.01    26.19 o
  -6   1   7  1115.96  1182.31    28.98 o
   7   1   7   120.26    93.52    17.66 o
  -7   1   7   138.49   132.87    11.44 o
   8   1   7    71.40    74.16     9.38 o
  -8   1   7    38.69    35.20    16.38 <
   9   1   7   123.20   100.14    18.14 o
  -9   1   7   116.62    93.83    18.41 o
  10   1   7   319.82   345.38    30.20 o
 -10   1   7   307.51   324.57    29.80 o
  11   1   7   161.29   138.97    22.67 o
 -11   1   7   146.88   167.08    24.76 o
   0   2   7  3465.73  3413.10    66.05 o
   1   2   7 11561.10 11689.90   107.97 o
  -1   2   7 11506.20 11708.30   189.93 o
   2   2   7  3360.96  3349.90    38.60 o
  -2   2   7  3452.52  3589.37    75.04 o
   3   2   7 10739.90 10710.50    86.25 o
  -3   2   7 10952.90 11443.70   130.72 o
   4   2   7  2569.67  2565.37    33.14 o
  -4   2   7  2463.29  2531.53    39.32 o
   5   2   7  5419.36  5419.06    72.40 o
  -5   2   7  5417.10  5720.42   117.82 o
   6   2   7  1286.19  1287.72    28.52 o
  -6   2   7  1557.20  1612.81    35.62 o
   7   2   7  6405.00  6567.03    89.39 o
  -7   2   7  6476.00  6776.34   141.77 o
   8   2   7  1684.20  1652.20    58.65 o
  -8   2   7  1661.51  1756.46    62.35 o
   9   2   7  3536.61  3611.81    97.24 o
  -9   2   7  3542.08  3857.36   102.79 o
  10   2   7   913.50   938.23    47.58 o
 -10   2   7   918.20  1006.22    50.33 o
  11   2   7  2261.07  2383.71    81.15 o
 -11   2   7  2312.78  2320.25    81.67 o
   0   3   7   195.60   220.48    13.19 o
   1   3   7    19.05    35.73     4.35 o
  -1   3   7    11.52    25.52     8.15 o
   2   3   7   184.73   182.58     6.27 o
  -2   3   7   196.73   207.93    15.86 o
   3   3   7    68.54    66.46     4.61 o
  -3   3   7    82.21    95.17     7.88 o
   4   3   7   833.55   860.84    11.68 o
  -4   3   7   829.27   887.64    21.27 o
   5   3   7   368.31   342.24    13.17 o
  -5   3   7   347.97   337.95    13.61 o
   6   3   7   358.53   357.02    14.16 o
  -6   3   7   322.02   358.12    26.83 o
   7   3   7   138.32   154.18    10.99 o
  -7   3   7   119.11   102.92    17.45 o
   8   3   7   617.92   547.84    33.86 o
  -8   3   7   661.54   571.54    35.81 o
   9   3   7   164.52   156.99    20.77 o
  -9   3   7   151.96   157.16    23.50 o
  10   3   7    88.48    65.23    18.03 o
 -10   3   7    97.09   131.66    21.94 o
  11   3   7   201.66   173.91    25.22 o
 -11   3   7   219.33   210.22    26.45 o
   0   4   7 15314.80 15293.10   166.48 o
   1   4   7  6150.99  6169.15    61.45 o
  -1   4   7  6031.46  6107.12   110.36 o
   2   4   7  7296.44  7228.87    61.40 o
  -2   4   7  7359.86  7362.57   132.92 o
   3   4   7  3166.41  3183.66    39.38 o
  -3   4   7  3178.39  3320.96    49.79 o
   4   4   7 11523.50 11462.70   110.78 o
  -4   4   7 11877.20 12188.50   142.43 o
   5   4   7  3352.86  3313.28    49.24 o
  -5   4   7  3422.34  3419.36    52.46 o
   6   4   7  5957.07  5703.01   119.92 o
  -6   4   7  5786.80  5886.75   126.43 o
   7   4   7  2765.81  2648.04    43.49 o
  -7   4   7  2774.23  3127.43    85.89 o
   8   4   7  3615.10  3826.73    97.56 o
  -8   4   7  3539.74  3634.52    97.69 o
   9   4   7  1932.36  1938.25    67.31 o
  -9   4   7  1903.30  1991.27    70.72 o
  10   4   7  2094.51  2165.20    74.34 o
 -10   4   7  2161.69  2198.81    77.66 o
  11   4   7   524.70   539.97    37.63 o
   0   5   7  1315.21  1342.40    20.58 o
   1   5   7   284.14   281.33     8.40 o
  -1   5   7   271.53   285.06    11.72 o
   2   5   7   137.20   158.56     7.85 o
  -2   5   7   148.96   155.91    15.01 o
   3   5   7    46.08    63.33     5.87 o
  -3   5   7    46.27    60.50    13.25 o
   4   5   7   363.49   389.01    12.31 o
  -4   5   7   364.85   391.26    25.45 o
   5   5   7   337.67   338.07    13.56 o
  -5   5   7   309.13   313.65    14.44 o
   6   5   7    69.37    78.63    14.02 o
  -6   5   7    71.37    88.73    16.55 o
   7   5   7   558.63   499.92    31.53 o
  -7   5   7   556.82   491.35    32.58 o
   8   5   7   198.50   213.58    23.00 o
  -8   5   7   181.15   159.98    23.06 o
   9   5   7   324.14   303.46    26.91 o
  -9   5   7   336.04   336.61    30.62 o
  10   5   7    80.48    66.36    19.59 o
 -10   5   7    75.04   112.88    24.14 o
   0   6   7  9358.28  9512.57    79.40 o
   1   6   7   424.58   412.81    14.00 o
  -1   6   7   485.09   507.35    13.84 o
   2   6   7 11369.30 11151.00   108.11 o
  -2   6   7 11333.20 11173.10   132.39 o
   3   6   7   288.11   295.08    10.95 o
  -3   6   7   251.94   254.20    12.74 o
   4   6   7  6849.93  6919.42    90.00 o
  -4   6   7  6571.09  6445.58    86.50 o
   5   6   7   161.72   196.91    11.77 o
  -5   6   7   165.12   184.19    21.49 o
   6   6   7  7064.52  7182.54   144.36 o
  -6   6   7  7161.30  7638.20   155.75 o
   7   6   7   167.79   174.63    20.40 o
  -7   6   7   166.78   170.43    23.04 o
   8   6   7  3896.82  3855.71    99.27 o
  -8   6   7  3911.81  3966.57   106.01 o
   9   6   7    40.54    29.04    14.85 <
  -9   6   7    58.04    40.20    18.28 <
  10   6   7  2258.74  2338.45    78.53 o
 -10   6   7  2241.13  2363.04    83.28 o
   0   7   7    28.72    30.12     5.77 o
   1   7   7   184.65   188.34    10.51 o
  -1   7   7   191.35   181.21     7.96 o
   2   7   7   567.23   562.91    14.96 o
  -2   7   7   547.88   550.01    15.46 o
   3   7   7   159.93   154.65     8.71 o
  -3   7   7   150.37   153.85     9.80 o
   4   7   7   552.74   549.40    18.55 o
  -4   7   7   577.44   590.55    17.58 o
   5   7   7   378.17   359.85    15.65 o
  -5   7   7   416.60   430.65    17.82 o
   6   7   7   142.50   108.51    17.95 o
  -6   7   7   151.31   133.46    11.36 o
   7   7   7   145.87   106.97    17.83 o
  -7   7   7   156.09   152.43    22.00 o
   8   7   7    75.90    74.26    17.35 o
  -8   7   7    88.64    65.62    18.84 o
   9   7   7   512.67   481.51    33.90 o
  -9   7   7   535.61   542.76    39.34 o
  10   7   7    75.48    93.88    19.55 o
   0   8   7  6964.36  6823.40    87.59 o
   1   8   7  1325.49  1332.12    28.53 o
  -1   8   7  1378.44  1389.89    27.72 o
   2   8   7  9570.92  9525.87   117.24 o
  -2   8   7  9594.48  9644.07   180.93 o
   3   8   7   325.53   324.82    12.15 o
  -3   8   7   243.62   242.38    15.43 o
   4   8   7  5822.30  5961.09    83.58 o
  -4   8   7  5886.72  5992.11    90.99 o
   5   8   7   990.19  1007.80    26.88 o
  -5   8   7   998.71   972.18    31.84 o
   6   8   7  4775.35  4750.69   109.90 o
  -6   8   7  4744.70  4532.75    80.35 o
   7   8   7   408.40   397.40    29.41 o
  -7   8   7   368.36   379.75    22.52 o
   8   8   7  3250.88  3358.90    92.82 o
  -8   8   7  3339.97  3482.24    71.96 o
   9   8   7   584.37   622.31    38.61 o
  -9   8   7   543.95   609.88    30.09 o
   0   9   7    22.18    31.25     6.80 o
   1   9   7   505.62   494.07    17.42 o
  -1   9   7   493.84   490.68    16.41 o
   2   9   7    53.83    50.20     7.39 o
  -2   9   7    43.57    32.32    13.43 <
   3   9   7   272.89   238.81    14.13 o
  -3   9   7   293.50   265.17    24.68 o
   4   9   7   105.56    93.20    10.23 o
  -4   9   7   119.30   105.88    17.75 o
   5   9   7   176.26   153.14    12.29 o
  -5   9   7   151.16   141.77    23.18 o
   6   9   7    78.68    98.16    18.02 o
  -6   9   7    81.17   101.11    21.43 o
   7   9   7   174.29   209.60    22.08 o
  -7   9   7   180.18   161.63    24.96 o
   8   9   7    94.73   103.69    19.80 o
  -8   9   7    76.87    79.59    21.65 o
   0  10   7  3228.96  3184.34    82.22 o
   1  10   7  2096.28  2152.55    62.57 o
  -1  10   7  2075.42  2268.45    68.42 o
   2  10   7  2537.70  2524.62    67.46 o
  -2  10   7  2452.87  2485.20    74.63 o
   3  10   7  2697.66  2649.52    50.27 o
  -3  10   7  2690.53  2707.90    81.04 o
   4  10   7  2512.26  2406.71    47.45 o
  -4  10   7  2573.72  2623.47    81.34 o
   5  10   7  1148.53  1210.45    31.92 o
  -5  10   7  1087.80  1121.48    52.90 o
   6  10   7  1691.00  1812.64    62.65 o
  -6  10   7  1665.64  1612.73    66.51 o
   7  10   7  1716.17  1708.89    62.32 o
  -7  10   7  1796.16  1752.20    70.59 o
   8  10   7  1080.87  1026.20    49.12 o
   0  11   7    65.32    92.42    16.05 o
   1  11   7   285.58   284.58    23.51 o
  -1  11   7   282.45   287.98    25.72 o
   2  11   7    53.42    51.68    13.22 o
  -2  11   7    69.50    91.06    18.60 o
   3  11   7   286.43   275.42    16.10 o
  -3  11   7   286.45   326.94    29.89 o
   4  11   7   213.92   243.00    15.77 o
  -4  11   7   203.78   262.60    28.47 o
   5  11   7    17.44     9.06     7.74 <
  -5  11   7    23.00    13.60    14.06 <
   6  11   7    31.39    47.01    15.43 o
  -6  11   7    31.31    42.68    19.67 <
   7  11   7   126.52   107.18    19.36 o
   0  12   7   298.51   291.89    25.84 o
   1  12   7  3287.91  3370.54    88.96 o
  -1  12   7  3351.09  3432.53    94.25 o
   2  12   7   343.04   333.08    25.30 o
  -2  12   7   383.81   412.11    31.44 o
   3  12   7  4229.27  4185.94    71.91 o
  -3  12   7  4375.44  4787.14   122.30 o
   4  12   7   312.06   300.64    17.73 o
  -4  12   7   282.63   301.16    30.95 o
   5  12   7  2704.30  2624.78    79.44 o
  -5  12   7  2670.04  2578.47    87.91 o
   0  13   7    50.42    42.09    16.34 <
   1  13   7    64.41    58.93    16.43 o
  -1  13   7    75.59    53.63    17.23 o
   2  13   7    31.24    53.86    16.08 o
  -2  13   7    35.22    45.52    18.62 <
   3  13   7    26.89    27.96    10.10 <
  -3  13   7    19.94    28.06    15.76 <
   0   0   8   136.38   141.57    12.33 o
   1   0   8   150.51   155.69     9.17 o
   2   0   8    48.14    54.79    10.96 o
   3   0   8   128.37   140.66    10.24 o
   4   0   8    18.06    45.89    12.20 o
   5   0   8    37.40    41.16    12.68 o
   6   0   8   118.35   126.40    11.00 o
   7   0   8   236.94   220.86    13.97 o
   8   0   8    81.31    89.44    19.27 o
   9   0   8   639.96   598.68    37.82 o
  10   0   8    10.05    22.45    17.97 <
   0   1   8 14196.40 14147.90   159.53 o
   1   1   8   721.16   733.26    18.43 o
  -1   1   8   721.86   767.07    27.92 o
   2   1   8 12572.90 12608.20   143.45 o
  -2   1   8 12602.50 12770.10   211.10 o
   3   1   8   510.61   502.30    17.46 o
  -3   1   8   588.56   582.40    27.34 o
   4   1   8  8962.32  8851.27   104.29 o
  -4   1   8  8818.38  8981.96   106.46 o
   5   1   8   339.89   377.38    25.16 o
  -5   1   8   288.88   315.50    23.32 o
   6   1   8  7343.14  7334.99   147.09 o
  -6   1   8  7496.05  7470.81   100.37 o
   7   1   8  1547.93  1525.77    55.38 o
  -7   1   8  1533.07  1612.85    36.99 o
   8   1   8  5579.96  5669.25   128.77 o
  -8   1   8  5489.94  5890.88   133.54 o
   9   1   8    44.27    35.28    14.52 <
  -9   1   8    22.83    23.14    17.12 <
  10   1   8  2859.67  3004.01    91.89 o
 -10   1   8  2862.42  2881.37    90.25 o
   0   2   8    64.24    78.33     7.57 o
   1   2   8    30.97    37.08     6.28 o
  -1   2   8    30.79    43.62     9.91 o
   2   2   8    94.44   101.15     6.46 o
  -2   2   8    80.39    60.28    11.40 o
   3   2   8   711.19   729.41    15.76 o
  -3   2   8   724.41   778.34    19.50 o
   4   2   8   102.79   124.36     8.96 o
  -4   2   8    89.47   101.55     8.76 o
   5   2   8   343.38   330.99    13.67 o
  -5   2   8   352.84   349.20    13.69 o
   6   2   8   285.80   309.36    14.49 o
  -6   2   8   292.89   314.39    25.88 o
   7   2   8   554.58   575.83    19.78 o
  -7   2   8   609.27   592.79    34.41 o
   8   2   8    77.28    35.54    16.43 <
  -8   2   8    81.16    77.16    17.92 o
   9   2   8   236.62   241.22    25.53 o
  -9   2   8   208.35   241.55    26.50 o
  10   2   8    73.93    62.57    17.42 o
 -10   2   8    59.67    31.91    18.51 <
   0   3   8  9011.16  9163.94   153.00 o
   1   3   8  6368.72  6504.00    66.38 o
  -1   3   8  6161.42  6339.76   115.69 o
   2   3   8  6621.24  6746.49    69.03 o
  -2   3   8  6514.98  6828.25   126.72 o
   3   3   8  4354.21  4278.83    41.19 o
  -3   3   8  4087.57  4200.43    59.06 o
   4   3   8  6901.89  6988.96    58.17 o
  -4   3   8  6788.49  7031.75    89.26 o
   5   3   8  6524.55  6532.81    55.03 o
  -5   3   8  6561.48  6789.20    87.07 o
   6   3   8  4473.71  4493.70    64.81 o
  -6   3   8  4481.93  4698.08   109.27 o
   7   3   8  1978.76  1970.52    63.86 o
  -7   3   8  1853.47  1851.57    63.87 o
   8   3   8  2833.16  2696.83    80.02 o
  -8   3   8  2736.49  2857.68    85.09 o
   9   3   8  1741.58  1794.55    65.63 o
  -9   3   8  1790.14  1926.72    70.19 o
  10   3   8  2007.83  2137.33    75.51 o
 -10   3   8  2003.00  2155.71    77.67 o
   0   4   8   402.35   422.40    19.32 o
   1   4   8   367.77   349.35    10.48 o
  -1   4   8   406.21   367.30    19.92 o
   2   4   8   262.24   265.79     7.82 o
  -2   4   8   253.10   271.14    19.34 o
   3   4   8    82.49    90.21     5.31 o
  -3   4   8   108.87    88.55    14.02 o
   4   4   8    64.70    77.04     8.19 o
  -4   4   8    85.84    93.26     9.10 o
   5   4   8   496.01   458.58    15.38 o
  -5   4   8   442.28   440.29    16.50 o
   6   4   8    92.43    75.87    16.16 o
  -6   4   8   105.53    98.88    17.36 o
   7   4   8   257.33   270.26    24.21 o
  -7   4   8   247.54   244.16    24.42 o
   8   4   8   237.03   250.12    25.18 o
  -8   4   8   242.62   279.90    28.08 o
   9   4   8     2.18     2.92    15.93 <
  -9   4   8     4.03     9.76    15.16 <
  10   4   8   290.27   284.97    27.94 o
 -10   4   8   302.44   318.11    31.65 o
   0   5   8   119.42   120.19     7.15 o
   1   5   8  8735.30  8578.11    73.18 o
  -1   5   8  9069.31  9059.81   110.36 o
   2   5   8  2310.15  2271.42    26.04 o
  -2   5   8  2288.44  2291.67    39.76 o
   3   5   8  9805.04  9694.60    96.98 o
  -3   5   8  9644.36  9701.23   174.68 o
   4   5   8  2077.04  2043.76    37.30 o
  -4   5   8  2083.17  2112.64    61.93 o
   5   5   8  6362.70  6406.97    84.63 o
  -5   5   8  6469.73  6585.70    88.57 o
   6   5   8  1132.85  1108.09    44.92 o
  -6   5   8  1098.24  1137.07    47.99 o
   7   5   8  4349.01  4485.02   108.12 o
  -7   5   8  4431.44  4360.82   109.53 o
   8   5   8   363.52   399.02    30.62 o
  -8   5   8   356.43   363.24    31.06 o
   9   5   8  3510.94  3648.05   100.39 o
  -9   5   8  3413.52  3677.62   104.62 o
  10   5   8   329.15   383.41    32.52 o
 -10   5   8   323.38   354.96    32.36 o
   0   6   8  1078.48  1078.28    18.76 o
   1   6   8   574.20   574.26    12.60 o
  -1   6   8   542.52   538.51    14.82 o
   2   6   8   525.50   530.07    14.42 o
  -2   6   8   545.45   563.80    18.01 o
   3   6   8   372.10   373.64    12.50 o
  -3   6   8   374.94   386.49    15.50 o
   4   6   8   377.76   368.98    15.18 o
  -4   6   8   345.75   349.76    15.50 o
   5   6   8   396.20   398.22    15.73 o
  -5   6   8   419.38   412.97    17.14 o
   6   6   8    47.61    55.35    15.04 o
  -6   6   8    60.40    70.85    17.70 o
   7   6   8    51.18    44.23    13.41 o
  -7   6   8    65.83    78.61    18.31 o
   8   6   8   145.43   178.64    23.45 o
  -8   6   8   141.67   210.08    26.11 o
   9   6   8   280.49   312.80    28.52 o
  -9   6   8   274.11   363.76    32.46 o
  10   6   8   294.69   295.20    29.52 o
   0   7   8    19.46    32.06     4.75 o
   1   7   8  7229.23  7187.42    91.29 o
  -1   7   8  7251.46  7338.96    96.81 o
   2   7   8   348.37   352.25    12.35 o
  -2   7   8   328.59   335.71    16.57 o
   3   7   8  6316.45  6230.13    69.82 o
  -3   7   8  6414.84  6504.96    74.77 o
   4   7   8   465.40   428.64    17.27 o
  -4   7   8   465.41   435.75    17.79 o
   5   7   8  4804.16  4872.81    71.91 o
  -5   7   8  4795.25  4830.67    73.27 o
   6   7   8   147.65   180.35    21.10 o
  -6   7   8   150.60   149.89    21.07 o
   7   7   8  4164.49  4317.10   107.08 o
  -7   7   8  4025.90  4231.88   110.32 o
   8   7   8   164.38   217.64    24.42 o
  -8   7   8   177.49   163.29    24.28 o
   9   7   8  2409.01  2584.39    83.01 o
  -9   7   8  2467.58  2463.51    84.72 o
   0   8   8   203.47   183.28    10.16 o
   1   8   8    58.87    70.77     8.09 o
  -1   8   8    60.67    53.24    12.91 o
   2   8   8   113.10   108.62     8.34 o
  -2   8   8   135.49   131.57    11.96 o
   3   8   8   141.67   139.11    11.29 o
  -3   8   8   125.37   133.63    12.27 o
   4   8   8    45.37    33.34     7.47 o
  -4   8   8    32.33    28.70     9.73 <
   5   8   8   234.56   245.87    14.20 o
  -5   8   8   236.70   212.74    16.95 o
   6   8   8   210.46   188.57    21.20 o
  -6   8   8   192.08   197.23    17.40 o
   7   8   8    53.53    55.67    16.98 o
  -7   8   8    47.68    37.72    12.18 o
   8   8   8    36.12    20.25    15.17 <
  -8   8   8    26.91    32.19    11.68 <
   0   9   8   496.28   477.58    28.93 o
   1   9   8  5431.65  5281.06   111.66 o
  -1   9   8  5396.60  5439.96   119.56 o
   2   9   8  1521.21  1472.30    35.25 o
  -2   9   8  1666.62  1643.83    58.14 o
   3   9   8  3451.12  3430.45    58.74 o
  -3   9   8  3440.96  3501.88    94.08 o
   4   9   8  1181.59  1245.44    31.72 o
  -4   9   8  1210.17  1279.32    54.60 o
   5   9   8  3809.75  3951.48    65.16 o
  -5   9   8  3796.04  3836.53    72.20 o
   6   9   8   743.93   764.04    40.18 o
  -6   9   8   750.06   734.38    30.09 o
   7   9   8  2358.31  2308.14    74.74 o
  -7   9   8  2447.17  2418.93    58.91 o
   8   9   8   243.90   241.38    26.42 o
  -8   9   8   213.55   208.24    27.52 o
   0  10   8   107.37    90.59    16.80 o
   1  10   8   106.82    63.10    13.78 o
  -1  10   8   107.23   115.50    18.10 o
   2  10   8   158.72   156.48    13.33 o
  -2  10   8   132.14   123.76    19.46 o
   3  10   8    35.03    24.87     7.88 o
  -3  10   8    44.23    52.50    15.51 o
   4  10   8   298.36   321.90    16.99 o
  -4  10   8   326.49   300.68    28.13 o
   5  10   8    58.64    46.81     9.48 o
  -5  10   8    53.24    65.63    20.03 o
   6  10   8   134.01   107.95    18.29 o
  -6  10   8   131.22   141.94    24.76 o
   7  10   8    73.85    65.70    16.80 o
   0  11   8  5466.24  5637.44   126.21 o
   1  11   8   822.41   836.36    39.36 o
  -1  11   8   798.11   851.09    42.56 o
   2  11   8  2705.86  2709.31    54.07 o
  -2  11   8  2777.89  2892.87    85.96 o
   3  11   8  1575.22  1645.92    40.08 o
  -3  11   8  1616.96  1598.35    63.18 o
   4  11   8  2452.63  2476.03    50.87 o
  -4  11   8  2282.38  2321.22    80.82 o
   5  11   8   689.54   655.12    24.66 o
  -5  11   8   704.74   657.68    44.45 o
   6  11   8  2030.90  2087.47    71.26 o
   0  12   8     4.32     5.01    12.51 <
   1  12   8    17.16     3.95    11.97 <
  -1  12   8    18.09    27.22    14.55 <
   2  12   8     0.95     4.48     9.14 <
  -2  12   8     4.70    10.28    14.50 <
   3  12   8    87.77    86.27    12.29 o
  -3  12   8    79.36    86.18    18.40 o
   4  12   8    48.58    46.29     9.75 o
  -4  12   8    34.89    37.78    16.27 <
   0  13   8  3512.27  3815.02   102.73 o
   1  13   8    52.18    43.80    14.64 <
  -1  13   8    50.26    45.58    15.00 o
   2  13   8  3229.85  3263.13    64.31 o
   1   0   9 11023.10 11116.00   131.04 o
   2   0   9   228.08   189.33    10.68 o
   3   0   9 10696.90 10406.80   184.07 o
   4   0   9   311.40   283.67    21.58 o
   5   0   9  8051.31  8225.78   159.64 o
   6   0   9   562.37   624.19    21.37 o
   7   0   9  5222.38  5365.87    80.31 o
   8   0   9   106.70   145.28    23.16 o
   9   0   9  3373.35  3480.14    99.48 o
  10   0   9    49.40    63.47    20.18 o
   0   1   9   163.43   162.29    10.02 o
   1   1   9  1483.86  1470.13    29.34 o
  -1   1   9  1500.18  1504.30    29.90 o
   2   1   9   159.88   165.54    10.34 o
  -2   1   9   166.86   175.61    16.40 o
   3   1   9  1458.57  1482.00    29.95 o
  -3   1   9  1461.11  1520.59    47.95 o
   4   1   9  1350.84  1336.04    26.98 o
  -4   1   9  1366.99  1396.83    28.10 o
   5   1   9   783.44   844.70    38.20 o
  -5   1   9   783.92   819.43    37.99 o
   6   1   9    47.78    32.56    14.16 <
  -6   1   9    40.97    50.57    15.11 o
   7   1   9   657.33   681.97    37.50 o
  -7   1   9   624.88   716.03    39.08 o
   8   1   9   539.11   589.20    36.19 o
  -8   1   9   533.86   605.00    38.02 o
   9   1   9   476.48   439.84    33.39 o
  -9   1   9   500.15   540.14    38.16 o
  10   1   9   226.62   287.44    28.69 o
 -10   1   9   273.86   324.53    31.17 o
   0   2   9  2781.72  2900.74    45.85 o
   1   2   9  8340.37  8287.21   102.31 o
  -1   2   9  8328.87  8539.35   150.06 o
   2   2   9  1752.85  1713.84    32.31 o
  -2   2   9  1852.28  1841.40    51.49 o
   3   2   9  8216.33  8325.52   102.88 o
  -3   2   9  8332.46  8518.73   157.04 o
   4   2   9  2575.34  2553.34    32.49 o
  -4   2   9  2556.80  2635.83    42.97 o
   5   2   9  6339.82  6423.32    85.32 o
  -5   2   9  6300.75  6227.55    79.97 o
   6   2   9  2333.89  2315.10    42.71 o
  -6   2   9  2259.10  2279.14    69.86 o
   7   2   9  4446.30  4340.71   106.53 o
  -7   2   9  4433.28  4665.85   113.32 o
   8   2   9   542.08   537.38    35.15 o
  -8   2   9   540.84   588.41    37.66 o
   9   2   9  2187.15  2175.75    75.20 o
  -9   2   9  2240.99  2271.30    78.13 o
  10   2   9   800.46   740.93    44.29 o
 -10   2   9   824.58   838.87    48.24 o
   0   3   9    15.44    17.21     6.22 <
   1   3   9   667.43   684.52    19.28 o
  -1   3   9   698.34   757.70    29.72 o
   2   3   9   431.52   404.96    11.87 o
  -2   3   9   406.78   391.82    23.19 o
   3   3   9   685.33   688.83    13.14 o
  -3   3   9   731.16   711.00    20.02 o
   4   3   9   633.26   602.45    13.49 o
  -4   3   9   726.68   710.39    20.22 o
   5   3   9   692.22   674.23    11.53 o
  -5   3   9   648.07   639.53    19.15 o
   6   3   9   616.57   649.03    20.02 o
  -6   3   9   560.29   599.40    35.45 o
   7   3   9   281.47   327.23    28.28 o
  -7   3   9   290.73   306.15    27.81 o
   8   3   9    64.60   108.00    19.03 o
  -8   3   9    47.60    45.54    15.70 <
   9   3   9   177.48   175.21    24.40 o
  -9   3   9   157.49   156.20    24.48 o
  10   3   9   330.03   281.17    30.06 o
 -10   3   9   315.47   303.45    32.55 o
   0   4   9  1719.44  1667.44    43.92 o
   1   4   9  3844.30  3768.64    44.75 o
  -1   4   9  4022.92  4047.85    84.89 o
   2   4   9  8838.77  8709.18    74.98 o
  -2   4   9  8900.86  8847.33   109.69 o
   3   4   9  2219.41  2177.13    26.13 o
  -3   4   9  2230.45  2321.77    63.87 o
   4   4   9  1441.76  1420.16    29.82 o
  -4   4   9  1395.13  1389.25    30.29 o
   5   4   9  1314.33  1372.84    28.88 o
  -5   4   9  1308.77  1352.32    30.26 o
   6   4   9  2925.98  3002.82    82.24 o
  -6   4   9  2951.43  3188.02    87.76 o
   7   4   9  1770.74  1669.98    60.61 o
  -7   4   9  1788.26  1898.55    66.81 o
   8   4   9  2730.80  2739.86    83.61 o
  -8   4   9  2849.99  2860.97    88.16 o
   9   4   9  1004.53  1066.32    51.14 o
  -9   4   9  1037.56  1104.29    54.34 o
   0   5   9  1912.00  1935.87    48.16 o
   1   5   9   353.03   350.49     9.71 o
  -1   5   9   310.46   344.99    14.15 o
   2   5   9   563.82   549.79    11.81 o
  -2   5   9   536.15   541.02    17.77 o
   3   5   9    94.04    68.84     8.42 o
  -3   5   9    98.99   106.51     9.50 o
   4   5   9   137.87   171.26    11.38 o
  -4   5   9    88.43   100.48    16.82 o
   5   5   9    78.89    67.49     8.07 o
  -5   5   9    81.95    57.77    15.70 o
   6   5   9   530.51   505.04    32.26 o
  -6   5   9   534.79   493.27    33.01 o
   7   5   9   209.84   218.10    24.80 o
  -7   5   9   183.59   190.07    24.81 o
   8   5   9   859.47   878.25    45.36 o
  -8   5   9   873.06   971.49    49.74 o
   9   5   9   188.96   179.89    23.69 o
  -9   5   9   211.35   237.84    28.29 o
   0   6   9 12643.60 12759.00   150.13 o
   1   6   9   719.01   718.69    13.99 o
  -1   6   9   666.42   674.71    21.70 o
   2   6   9  3793.47  3739.58    47.22 o
  -2   6   9  3757.17  3745.47    58.05 o
   3   6   9   163.95   169.83    11.42 o
  -3   6   9   171.05   173.85    11.53 o
   4   6   9  8496.91  8582.02   110.43 o
  -4   6   9  8620.59  8873.40   114.66 o
   5   6   9   348.61   349.80    15.45 o
  -5   6   9   382.23   378.71    28.54 o
   6   6   9  3839.50  3731.30    96.36 o
  -6   6   9  3849.59  3685.59    98.48 o
   7   6   9    43.89    71.33    17.86 o
  -7   6   9    65.54    89.40    19.79 o
   8   6   9  2448.79  2581.42    81.85 o
  -8   6   9  2438.11  2455.16    82.33 o
   9   6   9   355.97   340.08    31.13 o
  -9   6   9   374.29   374.40    35.01 o
   0   7   9   771.66   781.98    16.27 o
   1   7   9    78.38    67.17     7.59 o
  -1   7   9    64.85    71.18     9.20 o
   2   7   9   680.23   691.02    17.40 o
  -2   7   9   688.93   688.15    23.67 o
   3   7   9    31.18    35.74     8.28 o
  -3   7   9    44.39    41.54     9.80 o
   4   7   9   992.11   928.62    25.87 o
  -4   7   9   975.59   904.47    40.82 o
   5   7   9    87.51    82.68     9.63 o
  -5   7   9    86.22    92.40    18.20 o
   6   7   9   585.75   630.55    36.64 o
  -6   7   9   576.72   594.63    37.21 o
   7   7   9   447.73   420.08    31.86 o
  -7   7   9   432.22   419.30    32.74 o
   8   7   9   295.39   314.50    29.92 o
  -8   7   9   313.52   293.49    29.57 o
   0   8   9  3818.44  3815.98    90.38 o
   1   8   9  1066.81  1062.02    40.45 o
  -1   8   9  1037.19  1013.68    42.75 o
   2   8   9  4960.17  5037.19    76.77 o
  -2   8   9  4863.52  4808.29    75.32 o
   3   8   9   304.67   289.41    15.29 o
  -3   8   9   320.46   315.14    17.56 o
   4   8   9  4321.98  4304.23    68.30 o
  -4   8   9  4272.93  4222.11    74.72 o
   5   8   9    95.69   102.42    10.88 o
  -5   8   9    85.02    66.87    12.58 o
   6   8   9  3001.27  3077.79    87.64 o
  -6   8   9  3015.96  3029.34    65.08 o
   7   8   9   463.73   500.85    34.28 o
  -7   8   9   485.46   497.24    26.92 o
   8   8   9  2595.02  2649.13    84.72 o
  -8   8   9  2508.01  2734.00    89.80 o
   0   9   9    31.73    32.58    12.31 <
   1   9   9  1090.91  1101.99    42.68 o
  -1   9   9  1068.95  1104.60    46.15 o
   2   9   9   315.67   290.55    16.04 o
  -2   9   9   323.52   290.80    25.69 o
   3   9   9   325.26   340.40    17.24 o
  -3   9   9   290.13   297.57    27.82 o
   4   9   9   278.14   264.30    15.55 o
  -4   9   9   310.22   342.42    19.97 o
   5   9   9   260.32   260.48    15.83 o
  -5   9   9   265.82   264.88    18.99 o
   6   9   9   108.15   127.02    20.83 o
  -6   9   9    98.31    94.69    14.31 o
   7   9   9   419.25   469.92    34.88 o
  -7   9   9   481.51   451.21    35.12 o
   0  10   9  2279.56  2255.98    69.06 o
   1  10   9  1997.12  1965.67    61.53 o
  -1  10   9  1926.27  1971.15    66.07 o
   2  10   9  1645.47  1666.04    40.32 o
  -2  10   9  1722.16  1758.72    63.92 o
   3  10   9  2594.38  2677.03    52.84 o
  -3  10   9  2521.52  2569.60    81.77 o
   4  10   9  1244.77  1245.59    33.92 o
  -4  10   9  1203.63  1189.77    55.48 o
   5  10   9  1924.32  1896.31    67.57 o
  -5  10   9  1983.43  2018.93    76.70 o
   6  10   9  1334.53  1363.24    57.04 o
   0  11   9    88.35    66.91    15.01 o
   1  11   9   301.07   280.70    23.85 o
  -1  11   9   250.62   279.43    26.43 o
   2  11   9    32.34    22.91     9.12 <
  -2  11   9    35.68    34.20    16.80 <
   3  11   9   573.84   611.18    24.39 o
  -3  11   9   637.96   607.81    39.26 o
   4  11   9   100.75    90.94    11.45 o
  -4  11   9    85.93    75.11    18.53 o
   5  11   9   392.07   358.54    29.94 o
   0  12   9   219.68   235.36    25.16 o
   1  12   9  1830.21  1932.02    65.50 o
  -1  12   9  1837.15  1866.95    68.03 o
   2  12   9   366.49   373.47    20.82 o
  -2  12   9   343.34   357.01    31.45 o
   3  12   9  1556.99  1550.74    40.96 o
   0   0  10  2029.27  2035.36    52.90 o
   1   0  10    41.98    42.21     7.60 o
   2   0  10  2324.78  2246.27    40.38 o
   3   0  10    13.36    27.32     7.66 o
   4   0  10  2327.58  2346.14    67.01 o
   5   0  10   116.52   128.34    19.14 o
   6   0  10  1824.61  1975.03    41.32 o
   7   0  10   199.21   237.65    25.53 o
   8   0  10   598.37   580.66    37.44 o
   9   0  10    44.68    59.06    19.71 <
   0   1  10  6800.75  6590.41    86.84 o
   1   1  10   261.46   270.78    13.07 o
  -1   1  10   275.76   277.59    13.31 o
   2   1  10  6134.70  5990.37    80.63 o
  -2   1  10  6004.09  6011.47    82.13 o
   3   1  10  2208.63  2137.15    39.32 o
  -3   1  10  2115.54  2049.31    59.40 o
   4   1  10  4605.82  4572.48    51.74 o
  -4   1  10  4614.93  4706.39    66.25 o
   5   1  10   377.99   396.50    27.67 o
  -5   1  10   397.50   423.98    28.54 o
   6   1  10  3568.26  3712.74    95.94 o
  -6   1  10  3667.37  3894.61    99.05 o
   7   1  10   289.10   326.71    27.93 o
  -7   1  10   268.29   278.10    26.76 o
   8   1  10  2808.71  3021.12    89.67 o
  -8   1  10  2817.62  2987.34    90.32 o
   9   1  10   249.60   222.19    27.28 o
  -9   1  10   272.24   271.70    28.17 o
   0   2  10  2405.55  2332.70    41.44 o
   1   2  10  1205.23  1156.36    26.74 o
  -1   2  10  1199.81  1188.75    27.84 o
   2   2  10  1894.79  1884.16    35.77 o
  -2   2  10  1831.78  1803.27    53.01 o
   3   2  10    12.28     7.49     6.14 <
  -3   2  10    41.76    52.09    13.46 o
   4   2  10  1450.94  1467.21    23.39 o
  -4   2  10  1473.09  1490.50    30.88 o
   5   2  10   114.67    91.33     9.63 o
  -5   2  10    94.67    79.37     8.76 o
   6   2  10   946.07   955.46    44.41 o
  -6   2  10   991.84  1093.53    47.96 o
   7   2  10   250.18   194.82    23.90 o
  -7   2  10   272.45   317.92    28.44 o
   8   2  10  1265.05  1292.60    56.46 o
  -8   2  10  1280.51  1379.34    59.12 o
   9   2  10   411.95   432.28    34.30 o
  -9   2  10   447.14   512.21    38.18 o
   0   3  10  2903.92  2906.19    48.49 o
   1   3  10  3137.20  3104.35    50.18 o
  -1   3  10  3228.66  3358.32    76.42 o
   2   3  10  3331.21  3238.46    51.26 o
  -2   3  10  3249.15  3276.30    78.33 o
   3   3  10  2095.70  2175.42    30.67 o
  -3   3  10  2238.68  2254.72    64.22 o
   4   3  10  3765.14  3775.66    44.47 o
  -4   3  10  3857.26  3919.63    59.70 o
   5   3  10  1932.17  1953.67    27.48 o
  -5   3  10  1915.15  1910.28    63.16 o
   6   3  10  2306.40  2338.42    72.53 o
  -6   3  10  2272.20  2430.68    75.22 o
   7   3  10   929.21   928.67    46.25 o
  -7   3  10   982.01  1080.17    50.67 o
   8   3  10  1491.68  1512.76    60.55 o
  -8   3  10  1517.78  1573.87    63.98 o
   9   3  10  1214.80  1229.57    56.71 o
  -9   3  10  1125.29  1196.24    57.38 o
   0   4  10  1735.03  1742.36    35.38 o
   1   4  10  1704.88  1727.81    34.61 o
  -1   4  10  1646.91  1606.03    47.85 o
   2   4  10   420.54   406.28    10.70 o
  -2   4  10   427.34   441.69    16.55 o
   3   4  10  2631.15  2546.05    34.11 o
  -3   4  10  2511.53  2520.20    44.56 o
   4   4  10  1117.95  1095.25    15.76 o
  -4   4  10  1123.04  1085.02    44.99 o
   5   4  10  2436.40  2478.39    43.26 o
  -5   4  10  2557.87  2649.52    77.69 o
   6   4  10   634.31   568.08    35.07 o
  -6   4  10   666.30   601.71    37.18 o
   7   4  10   523.53   567.94    35.81 o
  -7   4  10   570.69   564.04    36.36 o
   8   4  10   388.81   385.10    32.40 o
  -8   4  10   386.63   373.00    32.95 o
   9   4  10  1010.51   986.02    51.20 o
  -9   4  10   997.59  1131.07    56.24 o
   0   5  10   826.33   828.70    23.43 o
   1   5  10  5777.70  5805.40    65.03 o
  -1   5  10  5441.68  5314.54   106.89 o
   2   5  10   771.96   764.36    14.72 o
  -2   5  10   804.02   823.70    23.28 o
   3   5  10  3886.86  3978.37    61.94 o
  -3   5  10  4033.49  4128.56    63.51 o
   4   5  10   359.37   373.03    15.76 o
  -4   5  10   309.82   335.49    15.72 o
   5   5  10  3995.19  4018.05    61.69 o
  -5   5  10  3905.35  3897.93    99.63 o
   6   5  10   915.83   807.78    41.81 o
  -6   5  10   892.17   978.58    47.48 o
   7   5  10  3299.16  3248.22    92.93 o
  -7   5  10  3213.25  3421.64    98.19 o
   8   5  10   469.64   455.59    34.57 o
  -8   5  10   451.71   422.88    34.98 o
  -9   5  10  1408.92  1497.46    66.02 o
   0   6  10   634.10   631.76    20.04 o
   1   6  10  1163.57  1155.26    18.91 o
  -1   6  10  1205.26  1170.70    39.27 o
   2   6  10   395.89   376.60    10.38 o
  -2   6  10   391.10   377.33    24.06 o
   3   6  10  2133.07  2115.51    41.74 o
  -3   6  10  2240.07  2227.59    65.10 o
   4   6  10    58.62    61.64     8.51 o
  -4   6  10    75.30    67.44    15.80 o
   5   6  10  1265.54  1253.06    30.44 o
  -5   6  10  1185.43  1186.12    50.59 o
   6   6  10    76.73    54.76    16.18 o
  -6   6  10    70.24   102.04    20.76 o
   7   6  10  1013.71  1078.46    50.91 o
  -7   6  10   936.03   881.78    46.99 o
   8   6  10   135.19   109.21    20.62 o
  -8   6  10   146.73   119.61    21.41 o
   0   7  10    78.77    78.38     8.56 o
   1   7  10  5598.70  5561.64    83.31 o
  -1   7  10  5730.16  5803.38    83.78 o
   2   7  10    17.54    10.31     7.35 <
  -2   7  10    17.95     6.06     8.25 <
   3   7  10  4996.10  4843.83    74.20 o
  -3   7  10  4875.98  4945.43   109.44 o
   4   7  10    63.99    58.69     8.93 o
  -4   7  10    77.69    45.85    13.76 o
   5   7  10  3180.31  3179.13    88.63 o
  -5   7  10  3167.68  3184.41    89.01 o
   6   7  10    81.64    71.74    16.90 o
  -6   7  10    82.41    50.80    17.34 <
   7   7  10  2908.71  2930.94    88.62 o
  -7   7  10  3024.78  3171.21    96.04 o
  -8   7  10     5.74     0.04    16.51 <
   0   8  10    15.16     3.69    11.86 <
   1   8  10  1431.09  1469.24    36.59 o
  -1   8  10  1452.98  1496.93    34.52 o
   2   8  10   243.33   244.40    14.93 o
  -2   8  10   231.27   220.21    14.79 o
   3   8  10   841.73   839.41    26.33 o
  -3   8  10   822.48   802.35    28.42 o
   4   8  10   494.85   509.84    20.67 o
  -4   8  10   469.77   451.15    23.05 o
   5   8  10   549.20   601.14    36.99 o
  -5   8  10   561.89   560.56    26.76 o
   6   8  10   103.51    76.50    19.52 o
  -6   8  10   115.21   104.72    15.55 o
   7   8  10   773.19   829.42    45.58 o
  -7   8  10   812.11   899.27    48.81 o
   0   9  10  1510.64  1516.64    54.61 o
   1   9  10  2118.02  2045.94    45.58 o
  -1   9  10  2081.84  2028.58    66.46 o
   2   9  10   624.40   662.02    24.28 o
  -2   9  10   626.37   598.84    36.94 o
   3   9  10  2535.67  2515.32    50.54 o
  -3   9  10  2585.35  2567.30    54.01 o
   4   9  10   854.73   848.18    27.37 o
  -4   9  10   822.08   820.40    30.51 o
   5   9  10  1869.15  2036.55    70.79 o
  -5   9  10  1903.23  1956.17    50.88 o
   6   9  10   814.53   879.57    46.35 o
  -6   9  10   798.86   732.51    43.17 o
   0  10  10   379.78   411.13    28.62 o
   1  10  10   553.39   584.97    24.47 o
  -1  10  10   545.96   528.63    34.55 o
   2  10  10   624.90   582.39    23.90 o
  -2  10  10   695.98   763.81    42.52 o
   3  10  10   432.04   438.30    20.75 o
  -3  10  10   404.95   407.07    32.59 o
   4  10  10   257.19   289.74    16.87 o
  -4  10  10   297.52   309.74    31.09 o
   5  10  10   263.25   260.70    27.01 o
   0  11  10  1483.17  1477.02    57.25 o
   1  11  10   943.22   899.66    31.12 o
  -1  11  10   978.86  1035.53    49.15 o
   2  11  10  1485.91  1580.68    41.27 o
  -2  11  10  1469.28  1551.47    63.03 o
   3  11  10   653.08   634.47    32.86 o
  -3  11  10   631.69   693.18    43.93 o
   1   0  11  4392.81  4324.48    64.93 o
   2   0  11  1435.73  1423.28    31.92 o
   3   0  11  3389.26  3379.65    55.82 o
   4   0  11   180.68   182.62    20.72 o
   5   0  11  3514.48  3641.46    94.16 o
   6   0  11    43.69    50.65    17.31 <
   7   0  11  2293.39  2333.11    76.81 o
   8   0  11   122.52   140.97    22.66 o
   0   1  11     1.06    -3.29     7.11 <
   1   1  11  3517.10  3523.45    56.27 o
  -1   1  11  3568.79  3444.68    55.87 o
   2   1  11   223.53   217.52    12.79 o
  -2   1  11   181.25   176.18    12.16 o
   3   1  11  2636.17  2606.42    46.49 o
  -3   1  11  2636.23  2681.94    72.71 o
   4   1  11   334.35   331.80    15.78 o
  -4   1  11   373.68   383.40    27.68 o
   5   1  11  2640.09  2609.45    48.44 o
  -5   1  11  2620.54  2549.60    76.16 o
   6   1  11   352.21   315.02    27.28 o
  -6   1  11   335.26   353.82    29.38 o
   7   1  11  1777.98  1824.10    66.93 o
  -7   1  11  1745.48  1762.65    65.94 o
   8   1  11    36.28    51.11    18.46 <
  -8   1  11    32.60    34.38    17.42 <
   0   2  11  1009.18  1029.09    26.63 o
   1   2  11  4027.57  4048.19    62.07 o
  -1   2  11  4163.51  4138.25    63.87 o
   2   2  11   637.01   644.10    20.70 o
  -2   2  11   509.61   507.70    19.33 o
   3   2  11  3120.97  3216.81    53.05 o
  -3   2  11  3089.91  3090.49    79.67 o
   4   2  11   506.62   476.43    13.28 o
  -4   2  11   631.32   608.57    34.24 o
   5   2  11  2502.02  2535.74    46.67 o
  -5   2  11  2454.73  2360.83    72.93 o
   6   2  11   303.93   268.90    26.88 o
  -6   2  11   270.31   346.95    29.03 o
   7   2  11  1871.09  2031.00    70.94 o
  -7   2  11  1806.71  1747.07    66.26 o
   8   2  11  1013.61  1153.52    54.69 o
  -8   2  11  1077.19  1200.15    56.46 o
   0   3  11  2125.46  2166.84    41.76 o
   1   3  11  1434.07  1468.46    32.55 o
  -1   3  11  1472.62  1453.54    33.24 o
   2   3  11  1802.92  1861.03    37.23 o
  -2   3  11  1882.85  1868.54    56.84 o
   3   3  11  1908.00  1905.67    29.38 o
  -3   3  11  1866.37  1852.77    37.19 o
   4   3  11  2000.77  1998.94    29.74 o
  -4   3  11  1839.65  1780.44    60.18 o
   5   3  11   882.19   911.27    42.91 o
  -5   3  11   860.06   907.49    44.30 o
   6   3  11  1246.65  1322.11    54.65 o
  -6   3  11  1262.40  1196.40    52.97 o
   7   3  11  1199.11  1198.72    53.89 o
  -7   3  11  1155.75  1143.60    53.64 o
   8   3  11  1117.99  1070.56    52.42 o
  -8   3  11  1067.62  1126.76    54.89 o
   0   4  11  3617.94  3652.08    59.06 o
   1   4  11  1651.20  1659.88    35.25 o
  -1   4  11  1571.32  1547.84    35.13 o
   2   4  11  1488.86  1488.19    25.98 o
  -2   4  11  1408.37  1389.96    31.84 o
   3   4  11  1847.22  1832.65    28.66 o
  -3   4  11  1831.93  1805.73    37.28 o
   4   4  11  3960.68  4014.11    62.12 o
  -4   4  11  3840.34  3897.43    97.77 o
   5   4  11  1323.18  1424.45    55.22 o
  -5   4  11  1365.25  1418.91    55.77 o
   6   4  11  1656.45  1675.88    62.40 o
  -6   4  11  1789.18  1809.04    66.44 o
   7   4  11   609.28   556.43    37.19 o
  -7   4  11   630.43   681.43    42.00 o
   8   4  11  1067.54  1185.57    55.61 o
  -8   4  11   998.74  1044.94    53.63 o
   0   5  11  2908.67  2912.95    51.24 o
   1   5  11   499.08   496.87    15.04 o
  -1   5  11   505.44   497.52    26.49 o
   2   5  11  2906.97  2910.36    39.61 o
  -2   5  11  2964.13  3009.14    76.99 o
   3   5  11   379.23   383.81    17.22 o
  -3   5  11   356.10   359.73    26.17 o
   4   5  11  2261.71  2346.85    44.36 o
  -4   5  11  2320.75  2338.28    71.45 o
   5   5  11   510.46   549.77    34.27 o
  -5   5  11   512.62   495.77    33.43 o
   6   5  11  1539.61  1600.44    61.57 o
  -6   5  11  1501.67  1671.91    64.05 o
   7   5  11    92.14   118.86    20.23 o
  -7   5  11   115.20    95.24    19.58 o
  -8   5  11   875.18   916.96    50.67 o
   0   6  11  1234.26  1220.69    25.33 o
   1   6  11     9.24     6.93     5.01 <
  -1   6  11     3.33    32.82    11.35 <
   2   6  11  3458.30  3467.96    59.44 o
  -2   6  11  3545.83  3531.57    85.42 o
   3   6  11   107.35    96.42    10.76 o
  -3   6  11   119.92   127.66    17.77 o
   4   6  11  1760.53  1770.77    38.31 o
  -4   6  11  1741.60  1775.64    61.51 o
   5   6  11   177.29   194.57    21.86 o
  -5   6  11   159.18   173.80    22.74 o
   6   6  11  1573.95  1586.84    62.10 o
  -6   6  11  1511.96  1537.73    61.44 o
   7   6  11   278.80   334.39    30.14 o
  -7   6  11   262.02   274.92    29.26 o
   0   7  11  2438.92  2472.13    38.58 o
   1   7  11   161.14   170.92    13.57 o
  -1   7  11   165.65   162.65    12.42 o
   2   7  11  2650.20  2746.96    52.53 o
  -2   7  11  2601.54  2580.85    52.28 o
   3   7  11   139.03   143.55    11.96 o
  -3   7  11   148.26   133.96    17.71 o
   4   7  11  1329.86  1343.63    33.96 o
  -4   7  11  1323.95  1233.35    50.33 o
   5   7  11    60.64   100.94    19.85 o
  -5   7  11    53.93    43.46    15.39 <
   6   7  11  1382.45  1308.57    56.42 o
  -6   7  11  1469.74  1414.85    59.51 o
  -7   7  11    38.15    44.40    17.70 <
   0   8  11  1953.99  1925.31    61.66 o
   1   8  11    62.50    44.78     9.78 o
  -1   8  11    46.72    50.13    14.48 o
   2   8  11  2039.91  1984.40    44.22 o
  -2   8  11  2119.10  2150.89    46.79 o
   3   8  11   315.49   343.82    18.02 o
  -3   8  11   323.83   325.99    19.07 o
   4   8  11  1001.96  1059.91    48.93 o
  -4   8  11  1068.41  1053.08    35.19 o
   5   8  11   437.27   387.67    30.47 o
  -5   8  11   427.09   414.97    23.71 o
  -6   8  11  1599.33  1599.81    64.57 o
   0   9  11  1476.48  1508.62    55.41 o
   1   9  11   342.05   326.43    18.37 o
  -1   9  11   389.61   394.11    29.24 o
   2   9  11  1062.68  1029.59    31.54 o
  -2   9  11  1036.29  1109.51    51.09 o
   3   9  11   347.50   386.36    19.47 o
  -3   9  11   326.01   289.25    29.49 o
   4   9  11  1783.25  1735.48    65.28 o
  -4   9  11  1762.00  1756.89    46.63 o
  -5   9  11   899.67   866.87    44.38 o
   0  10  11  1031.10   993.92    45.88 o
   1  10  11   701.22   692.57    27.47 o
  -1  10  11   732.41   758.88    41.50 o
   2  10  11   998.18   986.12    31.82 o
  -2  10  11   951.48   968.01    48.92 o
   3  10  11   665.99   668.83    32.72 o
  -3  10  11   682.98   688.68    42.98 o
   0   0  12  5530.30  5445.85   112.52 o
   1   0  12     0.01     1.53     7.26 <
   2   0  12  5981.25  5852.64    84.27 o
   3   0  12    11.01     2.67     7.81 <
   4   0  12  3793.01  3894.37    64.46 o
   5   0  12    41.70    29.21     8.90 o
   6   0  12  2965.25  3014.79    89.15 o
   7   0  12    12.77    25.42    17.84 <
   8   0  12  1948.32  1952.45    73.91 o
   0   1  12  1515.68  1454.09    33.67 o
   1   1  12   335.39   342.54    16.07 o
  -1   1  12   293.49   283.95    15.21 o
   2   1  12  2112.97  1998.14    40.80 o
  -2   1  12  2184.25  2118.27    43.01 o
   3   1  12   219.93   226.86    14.01 o
  -3   1  12   267.29   260.15    15.29 o
   4   1  12  2154.45  2107.14    42.96 o
  -4   1  12  2139.98  2092.96    67.25 o
   5   1  12   564.77   531.01    20.97 o
  -5   1  12   546.12   518.93    34.66 o
   6   1  12  1311.21  1343.06    56.36 o
  -6   1  12  1316.85  1345.30    56.57 o
   7   1  12   367.45   417.53    33.26 o
  -7   1  12   420.12   475.14    34.86 o
  -8   1  12   845.17   861.66    49.32 o
   0   2  12  3000.42  2988.98    52.62 o
   1   2  12   885.02   852.88    24.92 o
  -1   2  12   886.51   836.65    25.39 o
   2   2  12  3562.72  3533.82    58.35 o
  -2   2  12  3573.64  3531.21    60.06 o
   3   2  12  1764.02  1746.07    37.47 o
  -3   2  12  1758.77  1715.31    39.03 o
   4   2  12  3432.36  3311.21    56.57 o
  -4   2  12  3500.04  3388.07    90.71 o
   5   2  12   598.54   530.15    34.95 o
  -5   2  12   610.77   595.51    36.56 o
   6   2  12  2223.40  2304.24    76.46 o
  -6   2  12  2195.66  2228.89    75.12 o
   7   2  12   647.62   833.68    45.89 o
  -7   2  12   624.01   601.51    40.36 o
  -8   2  12  1359.02  1335.25    61.21 o
   0   3  12  1468.73  1428.54    33.78 o
   1   3  12   993.49   991.88    27.42 o
  -1   3  12  1121.46  1101.43    29.62 o
   2   3  12   944.46   955.45    26.47 o
  -2   3  12   960.14   998.99    28.85 o
   3   3  12  1383.61  1363.96    25.08 o
  -3   3  12  1336.52  1237.84    49.04 o
   4   3  12   465.03   461.25    31.13 o
  -4   3  12   431.74   453.32    31.22 o
   5   3  12   518.66   499.58    34.16 o
  -5   3  12   500.65   497.01    34.00 o
   6   3  12   789.27   842.58    45.01 o
  -6   3  12   829.47   825.15    44.65 o
   7   3  12   705.27   710.01    43.45 o
  -7   3  12   658.36   706.96    43.60 o
   0   4  12  1539.09  1430.41    34.11 o
   1   4  12  2160.11  2105.05    42.27 o
  -1   4  12  2168.05  2081.44    43.41 o
   2   4  12  1068.25  1076.51    22.68 o
  -2   4  12  1105.26  1125.14    44.67 o
   3   4  12  1367.68  1386.93    33.28 o
  -3   4  12  1468.06  1412.58    52.99 o
   4   4  12   559.61   536.58    34.13 o
  -4   4  12   542.25   555.78    34.48 o
   5   4  12  1071.21  1195.10    52.59 o
  -5   4  12  1046.30  1065.87    49.60 o
   6   4  12  1089.10  1142.71    52.63 o
  -6   4  12  1073.06  1183.23    53.92 o
   7   4  12  1443.70  1478.27    61.97 o
  -7   4  12  1414.49  1387.63    60.80 o
   0   5  12   957.47   931.16    27.25 o
   1   5  12  1544.47  1585.69    29.12 o
  -1   5  12  1580.45  1521.41    36.61 o
   2   5  12   286.48   270.75    15.39 o
  -2   5  12   290.70   265.93    22.64 o
   3   5  12  1335.71  1350.69    33.60 o
  -3   5  12  1425.51  1403.46    52.78 o
   4   5  12   518.47   539.14    34.76 o
  -4   5  12   548.23   527.88    34.13 o
   5   5  12   639.61   684.95    40.31 o
  -5   5  12   634.21   693.82    40.72 o
   6   5  12   157.72   136.07    22.59 o
  -6   5  12   157.36    89.39    19.90 o
  -7   5  12   658.68   738.30    45.32 o
   0   6  12   366.20   359.36    18.88 o
   1   6  12  2754.30  2737.58    53.39 o
  -1   6  12  2769.69  2706.96    52.03 o
   2   6  12    82.49    60.84     9.17 o
  -2   6  12    71.23    68.95    13.97 o
   3   6  12  2987.05  3085.50    56.32 o
  -3   6  12  2786.09  2755.01    78.13 o
   4   6  12   153.62   129.55    19.35 o
  -4   6  12   154.69   126.58    19.98 o
   5   6  12  2635.95  2848.35    86.57 o
  -5   6  12  2721.59  2714.64    84.11 o
   6   6  12    52.92    69.90    18.98 o
  -6   6  12    60.86    65.69    20.12 o
   0   7  12   269.81   254.06    16.61 o
   1   7  12  1160.72  1157.83    33.16 o
  -1   7  12  1155.56  1414.11    54.46 o
   2   7  12    24.53    13.31     8.37 <
  -2   7  12    27.92    22.13     8.64 <
   3   7  12  1339.70  1399.23    35.89 o
  -3   7  12  1189.91  1211.28    48.14 o
   4   7  12    43.54    35.21    16.53 <
  -4   7  12    39.17    52.74    15.50 o
   5   7  12  1463.17  1463.89    60.49 o
  -5   7  12  1568.76  1508.37    60.45 o
   0   8  12   457.23   436.88    21.46 o
   1   8  12  2337.48  2242.55    49.51 o
  -1   8  12  2289.14  2128.93    70.15 o
   2   8  12   677.45   718.63    26.44 o
  -2   8  12   676.63   744.47    41.89 o
   3   8  12  1897.44  2033.26    71.07 o
  -3   8  12  2037.28  1986.80    73.17 o
  -4   8  12    74.09    60.45    12.01 o
   0   9  12   116.35   100.95    12.98 o
   1   9  12  1226.16  1238.08    36.30 o
  -1   9  12  1175.60  1312.86    55.04 o
   2   9  12   235.82   211.70    20.39 o
  -2   9  12   238.43   268.49    27.02 o
  -3   9  12   870.36   924.89    50.10 o
   1   0  13  1172.03  1138.77    30.58 o
   2   0  13    65.76    55.89     9.18 o
   3   0  13   776.57   750.88    25.02 o
   4   0  13   127.39   115.56    11.91 o
   5   0  13   220.07   231.76    15.18 o
   6   0  13    47.70    62.05    19.22 o
   7   0  13   663.38   628.97    41.36 o
   0   1  13  1128.74  1098.10    30.03 o
   1   1  13  3893.18  3797.21    63.69 o
  -1   1  13  3848.91  3793.24    63.87 o
   2   1  13   256.47   235.35    14.43 o
  -2   1  13   283.36   250.34    15.02 o
   3   1  13  3150.34  3136.25    56.57 o
  -3   1  13  3104.82  3047.06    56.62 o
   4   1  13   211.05   192.90    13.97 o
  -4   1  13   192.70   196.63    14.80 o
   5   1  13  2727.81  2739.07    84.36 o
  -5   1  13  2725.15  2696.22    54.17 o
   6   1  13   188.32   172.42    23.18 o
  -6   1  13   198.73   198.13    25.23 o
   7   1  13  2497.77  2556.68    86.11 o
  -7   1  13  2623.38  2787.62    90.47 o
   0   2  13     0.63     5.45     7.84 <
   1   2  13   819.01   784.28    25.14 o
  -1   2  13   696.51   671.16    23.85 o
   2   2  13   863.60   837.96    26.02 o
  -2   2  13   878.86   795.17    26.41 o
   3   2  13   444.96   474.58    20.05 o
  -3   2  13   479.04   455.26    20.48 o
   4   2  13   356.48   336.79    28.91 o
  -4   2  13   322.20   325.00    18.23 o
   5   2  13   453.51   355.55    30.47 o
  -5   2  13   443.51   382.51    30.41 o
   6   2  13   106.72   108.72    20.05 o
  -6   2  13    96.10    78.06    18.46 o
   0   3  13  1142.88  1116.28    30.68 o
   1   3  13  2965.94  2943.36    54.05 o
  -1   3  13  2777.33  2808.72    53.33 o
   2   3  13  2188.60  2170.09    44.27 o
  -2   3  13  2119.39  2093.18    45.39 o
   3   3  13  2489.28  2438.41    75.24 o
  -3   3  13  2499.35  2472.50    51.00 o
   4   3  13  1250.74  1298.19    53.98 o
  -4   3  13  1320.23  1339.04    55.00 o
   5   3  13  2041.90  2041.56    71.69 o
  -5   3  13  2086.34  2174.26    74.08 o
   6   3  13  1349.26  1497.64    62.57 o
  -6   3  13  1391.10  1391.92    59.89 o
   0   4  13   480.36   473.94    20.24 o
   1   4  13   159.19   142.41    12.17 o
  -1   4  13   222.07   227.83    15.03 o
   2   4  13   218.48   228.54    15.13 o
  -2   4  13   193.25   199.11    14.79 o
   3   4  13   376.05   353.46    29.25 o
  -3   4  13   349.92   291.42    25.91 o
   4   4  13   129.21   128.48    21.29 o
  -4   4  13   148.35   136.74    19.88 o
   5   4  13   413.86   412.14    32.44 o
  -5   4  13   415.46   443.26    34.68 o
  -6   4  13   419.42   476.70    36.30 o
   0   5  13  4119.74  4118.33   102.48 o
   1   5  13   224.51   220.07    15.05 o
  -1   5  13   292.63   307.53    16.85 o
   2   5  13  3209.17  3294.25    60.01 o
  -2   5  13  3202.61  3250.87    60.94 o
   3   5  13   445.10   465.55    33.78 o
  -3   5  13   466.40   464.37    31.55 o
   4   5  13  3267.89  3313.16    94.63 o
  -4   5  13  3255.53  3172.21    90.78 o
   5   5  13   325.15   339.93    30.87 o
  -5   5  13   302.54   268.17    27.90 o
   0   6  13   657.77   639.06    25.22 o
   1   6  13   298.66   270.63    17.00 o
  -1   6  13   297.18   282.64    25.03 o
   2   6  13   827.78   838.22    27.93 o
  -2   6  13   809.13   860.73    39.25 o
   3   6  13    55.74    22.82    14.95 <
  -3   6  13    49.47    52.31    14.32 o
   4   6  13   288.35   282.87    28.36 o
  -4   6  13   288.22   351.08    29.21 o
  -5   6  13   114.27   116.71    19.94 o
   0   7  13  3723.12  3697.05    68.41 o
   1   7  13     3.33    -4.61     8.75 <
  -1   7  13     5.04    11.71     9.03 <
   2   7  13  2625.22  2561.03    53.13 o
  -2   7  13  2641.16  2563.75    82.24 o
   3   7  13   101.98   110.60    19.37 o
   0   8  13   992.52   962.93    32.60 o
   1   8  13    28.58    21.15    10.57 <
  -1   8  13    31.43    30.91     9.69 o
  -2   8  13   272.03   296.92    28.67 o
   0   0  14  3267.46  3095.13    81.41 o
   1   0  14    57.83    40.81     9.63 o
   2   0  14  3543.33  3261.50    59.97 o
   3   0  14    13.18    12.14     8.50 <
   4   0  14  4094.26  4067.60   107.07 o
   5   0  14     6.02     7.21    14.31 <
   0   1  14   196.56   178.20    14.17 o
   1   1  14   205.00   178.99    14.10 o
  -1   1  14   210.21   186.00    14.19 o
   2   1  14    60.22    56.27     9.49 o
  -2   1  14    60.16    77.43    11.34 o
   3   1  14    10.77    11.50    15.05 <
  -3   1  14    12.25     6.18     9.02 <
   4   1  14   187.26   178.78    22.70 o
  -4   1  14   181.71   181.10    14.95 o
   5   1  14    52.50    66.45    19.27 o
  -5   1  14    53.44    48.37    16.49 <
   0   2  14  4764.52  4605.72    75.22 o
   1   2  14   598.74   593.53    23.14 o
  -1   2  14   643.32   666.02    24.75 o
   2   2  14  2790.77  2659.71    79.12 o
  -2   2  14  3016.08  2926.54    56.73 o
   3   2  14   552.70   524.49    34.54 o
  -3   2  14   512.23   545.04    23.38 o
   4   2  14  2663.29  2539.09    81.05 o
  -4   2  14  2578.88  2471.69    52.83 o
   5   2  14   528.98   576.44    39.45 o
  -5   2  14   531.80   512.76    23.60 o
   0   3  14   247.97   226.06    15.51 o
   1   3  14   175.28   130.05    20.26 o
  -1   3  14   151.10   134.25    12.65 o
   2   3  14   470.82   402.37    30.95 o
  -2   3  14   478.99   458.60    21.59 o
   3   3  14    24.97    19.93    13.85 <
  -3   3  14    34.81    25.76     9.79 <
   4   3  14   138.04   115.46    19.15 o
  -4   3  14   153.39   141.19    14.03 o
   5   3  14   129.66   127.72    22.56 o
  -5   3  14   157.96   142.04    22.49 o
   0   4  14   879.31   804.26    40.90 o
   1   4  14  2788.75  2773.79    82.16 o
  -1   4  14  2746.22  2761.38    55.14 o
   2   4  14  1926.26  1911.19    67.27 o
  -2   4  14  1864.86  1798.54    43.40 o
   3   4  14  2254.73  2326.43    76.53 o
  -3   4  14  2222.80  2145.67    49.16 o
   4   4  14   992.21   954.01    48.54 o
  -4   4  14  1008.41   971.79    48.27 o
   0   5  14     0.82   -14.26    13.56 <
   1   5  14    32.64    22.98     9.07 <
  -1   5  14    39.72    47.50    14.34 o
   2   5  14    65.18    55.35    18.33 o
  -2   5  14    54.29    57.94    15.87 o
   3   5  14    99.73    86.40    19.52 o
  -3   5  14    86.01    91.23    12.70 o
   0   6  14     9.78     8.75     8.12 <
   1   6  14  3107.93  3141.74    61.34 o
  -1   6  14  3079.63  3034.82    62.16 o
   2   6  14    92.43   120.63    22.02 o
  -2   6  14    71.57    67.57    16.51 o
   1   0  15    46.52    54.59    10.96 o
   2   0  15     9.06     1.88     9.00 <
   3   0  15    21.25     9.62    12.48 <
   0   1  15    33.18    28.89     9.30 o
   1   1  15  3799.03  3617.48    65.64 o
  -1   1  15  3637.54  3418.87    63.94 o
   2   1  15   248.46   239.70    25.11 o
  -2   1  15   237.39   237.32    16.62 o
   3   1  15  3658.91  3535.58    98.97 o
  -3   1  15  3603.72  3439.04    65.09 o
   0   2  15     0.07     1.27     9.23 <
   1   2  15   181.75   179.71    22.18 o
  -1   2  15   176.53   170.56    14.64 o
   2   2  15    76.83    38.47    16.33 <
  -2   2  15    83.06    84.47    11.78 o
   0   3  15  2335.27  2396.09    75.57 o
   1   3  15  1368.79  1259.88    54.15 o
  -1   3  15  1516.38  1397.77    54.72 o
   2   3  15  1135.71  1118.27    51.53 o
  -2   3  15  1172.68  1123.46    34.30 o
